# Supplementary material for: (2Z,3Z)-3,4-Dihydro-2H-1,4-benzothia­zine-2,3-dione dioxime dihydrate
Source: Acta Crystallogr Sect E Struct Rep Online. 2008 Jul 31;64(Pt 8):o1628. doi: 10.1107/S1600536808023301 (PMC2962121; doi:10.1107/S1600536808023301)
Supplement: Supplementary file 1 [file e-64-o1628-sup1.cif]

##############################################################################
###                                                                        ###
###        Electronic paper (Acta Crystallographica Section E)             ###
###                                                                        ###
##############################################################################
#                                                                            #
# This CIF contains the data in a paper accepted for publication in Acta     #
# Crystallographica Section E. It conforms to the requirements of Notes      #
# for Authors for Section E, and has been peer reviewed under the auspices   #
# of the IUCr Commission on Journals.                                        #
#                                                                            #
# Full details of the Crystallographic Information File format               #
# are given in the paper "The Crystallographic Information File (CIF):       #
# a New Standard Archive File for Crystallography" by S. R. Hall, F. H.      #
# Allen and I. D. Brown [Acta Cryst. (1991), A47, 655-685].                  #
#                                                                            #
# The current version of the core CIF dictionary is obtainable from          #
# ftp://ftp.iucr.org/pub/cif_core.dic. The current version number is 2.4.    #
#                                                                            #
# Software is freely available for graphical display of the structure(s) in  #
# this CIF.  For information consult the CIF home page http://www.iucr.org/  #
# cif/home.html                                                              #
#                                                                            #
# This file may be used for bona fide research purposes within the           #
# scientific community so long as proper attribution is given to the journal # 
# article from which it was obtained.                                        #
#                                                                            #
##############################################################################
                                             
data_I
_audit_creation_method     SHELXL97
_chemical_name_systematic
;
(2<i>Z</i>,3<i>Z</i>)-3,4-Dihydro-2<i>H</i>-1,4-benzothiazine-2,3-dione dioxime
dihydrate
;
_chemical_name_common     ?
_chemical_formula_moiety     'C8 H7 N3 O2 S , 2H2 O'
_chemical_formula_sum     'C8 H11 N3 O4 S'
_chemical_formula_iupac     'C8 H7 N3 O2 S , 2H2 O'
_chemical_formula_weight     245.26
_chemical_melting_point     ?
_symmetry_cell_setting     orthorhombic
_symmetry_space_group_name_H-M     'P b c a'
_symmetry_space_group_name_Hall     '-P 2ac 2ab'
loop_
    _symmetry_equiv_pos_as_xyz
    'x, y, z'
    '-x+1/2, -y, z+1/2'
    '-x, y+1/2, -z+1/2'
    'x+1/2, -y+1/2, -z'
    '-x, -y, -z'
    'x-1/2, y, -z-1/2'
    'x, -y-1/2, z-1/2'
    '-x-1/2, y-1/2, z'
_cell_length_a     9.1636(18)
_cell_length_b     9.8195(18)
_cell_length_c     24.165(4)
_cell_angle_alpha     90.00
_cell_angle_beta     90.00
_cell_angle_gamma     90.00
_cell_volume     2174.4(7)
_cell_formula_units_Z     8
_cell_measurement_reflns_used     910
_cell_measurement_theta_min     2.5
_cell_measurement_theta_max     26.3
_cell_measurement_temperature     120(2)
_exptl_crystal_description     plate
_exptl_crystal_colour     yellow
_exptl_crystal_size_max     0.5
_exptl_crystal_size_mid     0.5
_exptl_crystal_size_min     0.1
_exptl_crystal_density_diffrn     1.498
_exptl_crystal_density_meas     ?
_exptl_crystal_density_method     'not measured'
_exptl_crystal_F_000     1024
_exptl_absorpt_coefficient_mu     0.302
_exptl_absorpt_correction_type     multi-scan
_exptl_absorpt_process_details     '(SADABS; Sheldrick, 1998)'
_exptl_absorpt_correction_T_min     0.859
_exptl_absorpt_correction_T_max     0.974
_exptl_special_details
;
;
_diffrn_ambient_temperature     120(2)
_diffrn_radiation_type     MoK\a
_diffrn_radiation_wavelength     0.71073
_diffrn_radiation_source     'fine-focus sealed tube'
_diffrn_radiation_monochromator     graphite
_diffrn_measurement_device_type     'Bruker SMART 1000 CCD area-detector'
_diffrn_measurement_method     '\f and \w'
_diffrn_detector_area_resol_mean     ?
_diffrn_reflns_number     15018
_diffrn_reflns_av_R_equivalents     0.0823
_diffrn_reflns_av_sigmaI/netI     0.0622
_diffrn_reflns_theta_min     1.69
_diffrn_reflns_theta_max     27.04
_diffrn_reflns_theta_full     27.04
_diffrn_measured_fraction_theta_max     0.978
_diffrn_measured_fraction_theta_full     0.978
_diffrn_reflns_limit_h_min     -11
_diffrn_reflns_limit_h_max     11
_diffrn_reflns_limit_k_min     -12
_diffrn_reflns_limit_k_max     12
_diffrn_reflns_limit_l_min     -30
_diffrn_reflns_limit_l_max     28
_diffrn_standards_number     ?
_diffrn_standards_interval_count     ?
_diffrn_standards_interval_time     ?
_diffrn_standards_decay_%     ?
_refine_special_details
;
 Refinement of F^2^ against ALL reflections.  The weighted R-factor wR and
 goodness of fit S are based on F^2^, conventional R-factors R are based
 on F, with F set to zero for negative F^2^. The threshold expression of
 F^2^ > 2sigma(F^2^) is used only for calculating R-factors(gt) etc. and is
 not relevant to the choice of reflections for refinement.  R-factors based
 on F^2^ are statistically about twice as large as those based on F, and R-
 factors based on ALL data will be even larger.
;
_reflns_number_total     2337
_reflns_number_gt     1482
_reflns_threshold_expression     I>2\s(I)
_refine_ls_structure_factor_coef     Fsqd
_refine_ls_matrix_type     full
_refine_ls_R_factor_all     0.0850
_refine_ls_R_factor_gt     0.0458
_refine_ls_wR_factor_gt     0.0962
_refine_ls_wR_factor_ref     0.1072
_refine_ls_goodness_of_fit_ref     1.018
_refine_ls_restrained_S_all     1.018
_refine_ls_number_reflns     2337
_refine_ls_number_parameters     145
_refine_ls_number_restraints     0
_refine_ls_hydrogen_treatment     constr
_refine_ls_weighting_scheme     calc
_refine_ls_weighting_details
         'calc w = 1/[\s^2^(Fo^2^)+(0.0534P)^2^+0.01P] where P=(Fo^2^+2Fc^2^)/3'
_atom_sites_solution_hydrogens     difmap
_atom_sites_solution_primary     direct
_atom_sites_solution_secondary     difmap
_refine_ls_shift/su_max     0.000
_refine_ls_shift/su_mean     0.000
_refine_diff_density_max     0.433
_refine_diff_density_min     -0.251
_refine_ls_extinction_method     none
_refine_ls_extinction_coef     ?
loop_
    _atom_type_symbol
    _atom_type_description
    _atom_type_scat_dispersion_real
    _atom_type_scat_dispersion_imag
    _atom_type_scat_source
    'C' 'C' 0.0033 0.0016
                         'International Tables Vol C Tables 4.2.6.8 and 6.1.1.4'
    'H' 'H' 0.0000 0.0000
                         'International Tables Vol C Tables 4.2.6.8 and 6.1.1.4'
    'N' 'N' 0.0061 0.0033
                         'International Tables Vol C Tables 4.2.6.8 and 6.1.1.4'
    'O' 'O' 0.0106 0.0060
                         'International Tables Vol C Tables 4.2.6.8 and 6.1.1.4'
    'S' 'S' 0.1246 0.1234
                         'International Tables Vol C Tables 4.2.6.8 and 6.1.1.4'
_computing_data_collection     'SMART (Bruker, 1998)'
_computing_cell_refinement     'SAINT-Plus (Bruker, 1998)'
_computing_data_reduction     'SAINT-Plus (Bruker, 1998)'
_computing_structure_solution     'SHELXTL (Sheldrick, 2008)'
_computing_structure_refinement     'SHELXTL (Sheldrick, 2008)'
_computing_molecular_graphics     'SHELXTL (Sheldrick, 2008)'
_computing_publication_material     'SHELXTL (Sheldrick, 2008)'
loop_
    _atom_site_type_symbol
    _atom_site_label
    _atom_site_fract_x
    _atom_site_fract_y
    _atom_site_fract_z
    _atom_site_U_iso_or_equiv
    _atom_site_adp_type
    _atom_site_calc_flag
    _atom_site_refinement_flags
    _atom_site_occupancy
    _atom_site_disorder_assembly
    _atom_site_disorder_group
    S S1 0.18557(6) 0.97098(6) 0.44569(2) 0.02751(18) Uani d . 1 . .
    O O1W 0.74924(16) 1.21073(15) 0.24961(6) 0.0294(4) Uani d . 1 . .
    H H1WA 0.7567 1.1544 0.2230 0.035 Uiso d R 1 . .
    H H1WB 0.8298 1.2523 0.2539 0.035 Uiso d R 1 . .
    O O2W 0.50348(16) 1.37490(17) 0.23976(6) 0.0302(4) Uani d . 1 . .
    H H2WA 0.5201 1.4420 0.2185 0.036 Uiso d R 1 . .
    H H2WB 0.5838 1.3317 0.2411 0.036 Uiso d R 1 . .
    O O12 0.07401(16) 0.93917(17) 0.34431(6) 0.0326(4) Uani d . 1 . .
    H H12 0.0423 0.9158 0.3140 0.049 Uiso calc R 1 . .
    O O14 0.61786(17) 1.16110(16) 0.34627(6) 0.0316(4) Uani d . 1 . .
    H H14 0.6570 1.1757 0.3163 0.047 Uiso calc R 1 . .
    N N4 0.4660(2) 1.14780(19) 0.43170(7) 0.0231(4) Uani d . 1 . .
    H H4 0.5489 1.1895 0.4276 0.022 Uiso d . 1 . .
    N N11 0.20659(19) 1.00628(19) 0.33728(8) 0.0268(5) Uani d . 1 . .
    N N13 0.48394(19) 1.09374(19) 0.33772(8) 0.0236(4) Uani d . 1 . .
    C C2 0.2680(2) 1.0265(2) 0.38436(9) 0.0223(5) Uani d . 1 . .
    C C3 0.4132(2) 1.0922(2) 0.38433(9) 0.0211(5) Uani d . 1 . .
    C C5 0.4075(2) 1.1389(2) 0.48497(9) 0.0212(5) Uani d . 1 . .
    C C6 0.2847(2) 1.0617(2) 0.49653(9) 0.0228(5) Uani d . 1 . .
    C C7 0.2320(2) 1.0540(2) 0.55071(9) 0.0269(5) Uani d . 1 . .
    H H7 0.1500 1.0014 0.5584 0.032 Uiso calc R 1 . .
    C C8 0.3006(3) 1.1236(2) 0.59269(9) 0.0289(6) Uani d . 1 . .
    H H8 0.2651 1.1183 0.6287 0.035 Uiso calc R 1 . .
    C C9 0.4222(3) 1.2015(2) 0.58121(10) 0.0302(6) Uani d . 1 . .
    H H9 0.4683 1.2493 0.6094 0.036 Uiso calc R 1 . .
    C C10 0.4756(3) 1.2084(2) 0.52783(9) 0.0269(6) Uani d . 1 . .
    H H10 0.5583 1.2602 0.5205 0.032 Uiso calc R 1 . .
loop_
    _atom_site_aniso_label
    _atom_site_aniso_U_11
    _atom_site_aniso_U_22
    _atom_site_aniso_U_33
    _atom_site_aniso_U_12
    _atom_site_aniso_U_13
    _atom_site_aniso_U_23
    S1 0.0211(3) 0.0357(3) 0.0257(3) -0.0062(3) 0.0008(2) 0.0020(3)
    O1W 0.0243(9) 0.0344(9) 0.0295(9) -0.0021(7) 0.0050(7) -0.0041(8)
    O2W 0.0251(8) 0.0325(9) 0.0329(10) 0.0035(7) 0.0048(7) 0.0067(8)
    O12 0.0237(9) 0.0466(11) 0.0275(9) -0.0140(8) -0.0027(7) -0.0017(8)
    O14 0.0269(9) 0.0398(10) 0.0282(9) -0.0107(8) 0.0022(7) 0.0030(8)
    N4 0.0217(9) 0.0262(11) 0.0213(10) -0.0026(8) 0.0009(8) -0.0002(8)
    N11 0.0201(10) 0.0316(11) 0.0287(11) -0.0038(8) -0.0016(8) 0.0025(9)
    N13 0.0209(10) 0.0249(10) 0.0251(10) -0.0049(8) -0.0011(8) 0.0008(8)
    C2 0.0200(11) 0.0249(11) 0.0220(12) 0.0024(10) 0.0004(9) 0.0010(10)
    C3 0.0215(11) 0.0200(11) 0.0219(12) 0.0014(10) -0.0025(9) 0.0018(10)
    C5 0.0220(11) 0.0198(11) 0.0218(12) 0.0067(10) 0.0003(9) 0.0017(10)
    C6 0.0210(12) 0.0239(12) 0.0236(13) 0.0061(9) -0.0015(9) 0.0033(9)
    C7 0.0224(11) 0.0316(14) 0.0268(13) 0.0050(10) 0.0023(10) 0.0060(11)
    C8 0.0320(13) 0.0327(13) 0.0219(13) 0.0095(11) 0.0042(11) 0.0021(11)
    C9 0.0413(15) 0.0251(13) 0.0243(14) 0.0050(11) -0.0033(11) -0.0024(10)
    C10 0.0310(13) 0.0209(12) 0.0289(14) 0.0006(10) -0.0003(11) 0.0019(10)
_geom_special_details
;
All e.s.d.'s (except the e.s.d. in the dihedral angle between two l.s.
planes) are estimated using the full covariance matrix. The cell e.s.d.'s
are taken into account individually in the estimation of e.s.d.'s in
distances, angles and torsion angles; correlations between e.s.d.'s in
cell parameters are only used when they are defined by crystal symmetry.
An approximate (isotropic) treatment of cell e.s.d.'s is used for
estimating e.s.d.'s involving l.s. planes.
;
loop_
    _geom_bond_atom_site_label_1
    _geom_bond_atom_site_label_2
    _geom_bond_site_symmetry_2
    _geom_bond_distance
    _geom_bond_publ_flag
    S1 C2 . 1.750(2) ?
    S1 C6 . 1.769(2) ?
    S1 C5 . 2.785(2) ?
    S1 C3 . 2.823(2) ?
    O12 N11 . 1.393(2) ?
    O12 H12 . 0.8200 ?
    O14 N13 . 1.409(2) ?
    O14 C3 . 2.195(3) ?
    O14 H14 . 0.8200 ?
    N4 C3 . 1.357(3) ?
    N4 C5 . 1.397(3) ?
    N4 H4 . 0.8691 ?
    N11 C2 . 1.285(3) ?
    N11 C3 . 2.364(3) ?
    N13 C3 . 1.299(3) ?
    C2 C3 . 1.479(3) ?
    C5 C6 . 1.385(3) ?
    C5 C10 . 1.388(3) ?
    C6 C7 . 1.398(3) ?
    C7 C8 . 1.376(3) ?
    C7 H7 . 0.9300 ?
    C8 C9 . 1.380(3) ?
    C8 H8 . 0.9300 ?
    C9 C10 . 1.381(3) ?
    C9 H9 . 0.9300 ?
    C10 H10 . 0.9300 ?
    O1W H1WA . 0.8501 ?
    O1W H1WB . 0.8499 ?
    O2W H2WA . 0.8500 ?
    O2W H2WB . 0.8500 ?
loop_
    _geom_angle_atom_site_label_1
    _geom_angle_atom_site_label_2
    _geom_angle_atom_site_label_3
    _geom_angle_site_symmetry_1
    _geom_angle_site_symmetry_3
    _geom_angle
    _geom_angle_publ_flag
    C2 S1 C6 . . 102.11(11) ?
    C2 S1 C5 . . 77.83(9) ?
    C6 S1 C3 . . 76.88(9) ?
    C5 S1 C3 . . 52.39(6) ?
    N11 O12 H12 . . 109.5 ?
    N13 O14 H14 . . 109.5 ?
    C3 O14 H14 . . 142.8 ?
    C3 N4 C5 . . 127.96(19) ?
    C3 N4 H4 . . 113.8 ?
    C5 N4 H4 . . 118.1 ?
    C2 N11 O12 . . 110.30(18) ?
    O12 N11 C3 . . 143.99(15) ?
    C3 N13 O14 . . 108.23(17) ?
    N11 C2 C3 . . 117.44(19) ?
    N11 C2 S1 . . 120.86(17) ?
    C3 C2 S1 . . 121.64(16) ?
    N13 C3 N4 . . 123.3(2) ?
    N13 C3 C2 . . 117.02(19) ?
    N4 C3 C2 . . 119.71(19) ?
    N4 C3 O14 . . 85.70(14) ?
    C2 C3 O14 . . 154.59(16) ?
    N13 C3 N11 . . 89.24(14) ?
    N4 C3 N11 . . 146.56(17) ?
    O14 C3 N11 . . 126.34(11) ?
    N13 C3 C5 . . 149.31(17) ?
    C2 C3 C5 . . 93.51(14) ?
    O14 C3 C5 . . 111.88(11) ?
    N11 C3 C5 . . 121.44(11) ?
    N13 C3 S1 . . 145.97(16) ?
    N4 C3 S1 . . 89.42(13) ?
    O14 C3 S1 . . 168.89(11) ?
    N11 C3 S1 . . 60.67(7) ?
    C5 C3 S1 . . 63.02(7) ?
    N13 C3 C9 . 5_676 90.05(14) ?
    N4 C3 C9 . 5_676 88.63(13) ?
    C2 C3 C9 . 5_676 91.67(14) ?
    O14 C3 C9 . 5_676 89.14(9) ?
    N11 C3 C9 . 5_676 99.92(10) ?
    C5 C3 C9 . 5_676 85.70(8) ?
    S1 C3 C9 . 5_676 80.76(7) ?
    C6 C5 C10 . . 118.9(2) ?
    C6 C5 N4 . . 122.1(2) ?
    C10 C5 N4 . . 119.0(2) ?
    C6 C5 C9 . . 89.45(15) ?
    N4 C5 C9 . . 148.43(17) ?
    C10 C5 C7 . . 88.76(15) ?
    N4 C5 C7 . . 152.27(17) ?
    C9 C5 C7 . . 59.29(10) ?
    C6 C5 C3 . . 96.54(15) ?
    C10 C5 C3 . . 144.53(17) ?
    C9 C5 C3 . . 173.96(13) ?
    C7 C5 C3 . . 126.70(12) ?
    C10 C5 S1 . . 150.86(16) ?
    N4 C5 S1 . . 90.18(13) ?
    C9 C5 S1 . . 121.39(10) ?
    C7 C5 S1 . . 62.11(8) ?
    C3 C5 S1 . . 64.59(7) ?
    C6 C5 C5 . 5_676 85.42(14) ?
    C10 C5 C5 . 5_676 90.62(14) ?
    N4 C5 C5 . 5_676 93.28(14) ?
    C9 C5 C5 . 5_676 88.25(10) ?
    C7 C5 C5 . 5_676 84.92(10) ?
    C3 C5 C5 . 5_676 92.99(10) ?
    S1 C5 C5 . 5_676 87.74(9) ?
    C5 C6 C7 . . 120.0(2) ?
    C5 C6 S1 . . 123.56(17) ?
    C7 C6 S1 . . 116.47(17) ?
    C5 C6 C9 . . 60.51(13) ?
    C7 C6 C9 . . 59.46(14) ?
    S1 C6 C9 . . 175.77(13) ?
    C8 C7 C6 . . 120.4(2) ?
    C6 C7 C9 . . 90.21(16) ?
    C8 C7 C5 . . 90.50(16) ?
    C9 C7 C5 . . 60.34(10) ?
    C8 C7 H7 . . 119.8 ?
    C6 C7 H7 . . 119.8 ?
    C9 C7 H7 . . 150.0 ?
    C5 C7 H7 . . 149.7 ?
    C7 C8 C9 . . 119.8(2) ?
    C7 C8 H8 . . 120.1 ?
    C9 C8 H8 . . 120.1 ?
    C8 C9 C10 . . 120.1(2) ?
    C10 C9 C7 . . 90.00(16) ?
    C8 C9 C5 . . 90.44(16) ?
    C7 C9 C5 . . 60.37(9) ?
    C8 C9 C6 . . 60.40(14) ?
    C10 C9 C6 . . 59.67(14) ?
    C8 C9 C3 . 5_676 80.63(14) ?
    C10 C9 C3 . 5_676 96.59(15) ?
    C7 C9 C3 . 5_676 83.30(9) ?
    C5 C9 C3 . 5_676 92.62(9) ?
    C6 C9 C3 . 5_676 87.82(8) ?
    C8 C9 H9 . . 120.0 ?
    C10 C9 H9 . . 120.0 ?
    C7 C9 H9 . . 150.0 ?
    C5 C9 H9 . . 149.6 ?
    C6 C9 H9 . . 179.4 ?
    C3 C9 H9 5_676 . 92.8 ?
    C9 C10 C5 . . 120.9(2) ?
    C9 C10 H10 . . 119.5 ?
    C5 C10 H10 . . 119.5 ?
    H1WA O1W H1WB . . 109.6 ?
    H2WA O2W H2WB . . 104.7 ?
loop_
    _geom_torsion_atom_site_label_1
    _geom_torsion_atom_site_label_2
    _geom_torsion_atom_site_label_3
    _geom_torsion_atom_site_label_4
    _geom_torsion_site_symmetry_1
    _geom_torsion_site_symmetry_2
    _geom_torsion_site_symmetry_3
    _geom_torsion_site_symmetry_4
    _geom_torsion
    _geom_torsion_publ_flag
    O12 N11 C2 C3 . . . . 177.69(18) ?
    O12 N11 C2 S1 . . . . 0.5(3) ?
    C3 N11 C2 S1 . . . . -177.2(3) ?
    C6 S1 C2 N11 . . . . -164.88(19) ?
    C5 S1 C2 N11 . . . . -168.1(2) ?
    C3 S1 C2 N11 . . . . 177.1(3) ?
    C6 S1 C2 C3 . . . . 18.0(2) ?
    C5 S1 C2 C3 . . . . 14.80(18) ?
    O14 N13 C3 N4 . . . . -0.1(3) ?
    O14 N13 C3 C2 . . . . 179.59(18) ?
    O14 N13 C3 N11 . . . . 171.56(13) ?
    O14 N13 C3 C5 . . . . -6.9(4) ?
    O14 N13 C3 S1 . . . . -161.9(2) ?
    O14 N13 C3 C9 . . . 5_676 -88.52(14) ?
    C5 N4 C3 N13 . . . . -172.2(2) ?
    C5 N4 C3 C2 . . . . 8.1(3) ?
    C5 N4 C3 O14 . . . . -172.3(2) ?
    C5 N4 C3 N11 . . . . 23.0(4) ?
    C5 N4 C3 S1 . . . . -2.3(2) ?
    C5 N4 C3 C9 . . . 5_676 -83.1(2) ?
    N11 C2 C3 N13 . . . . -16.8(3) ?
    S1 C2 C3 N13 . . . . 160.36(17) ?
    N11 C2 C3 N4 . . . . 162.9(2) ?
    S1 C2 C3 N4 . . . . -19.9(3) ?
    N11 C2 C3 O14 . . . . -16.2(5) ?
    S1 C2 C3 O14 . . . . 160.9(3) ?
    S1 C2 C3 N11 . . . . 177.2(3) ?
    N11 C2 C3 C5 . . . . 166.47(19) ?
    S1 C2 C3 C5 . . . . -16.35(19) ?
    N11 C2 C3 S1 . . . . -177.2(3) ?
    N11 C2 C3 C9 . . . 5_676 -107.7(2) ?
    S1 C2 C3 C9 . . . 5_676 69.45(17) ?
    N13 O14 C3 N4 . . . . 179.9(2) ?
    N13 O14 C3 C2 . . . . -0.9(4) ?
    N13 O14 C3 N11 . . . . -10.50(17) ?
    N13 O14 C3 C5 . . . . 176.2(2) ?
    N13 O14 C3 S1 . . . . 115.7(6) ?
    N13 O14 C3 C9 . . . 5_676 91.21(18) ?
    C2 N11 C3 N13 . . . . 165.1(3) ?
    O12 N11 C3 N13 . . . . 161.4(2) ?
    C2 N11 C3 N4 . . . . -27.6(3) ?
    O12 N11 C3 N4 . . . . -31.3(4) ?
    O12 N11 C3 C2 . . . . -3.7(3) ?
    C2 N11 C3 O14 . . . . 171.4(3) ?
    O12 N11 C3 O14 . . . . 167.7(2) ?
    C2 N11 C3 C5 . . . . -15.9(2) ?
    O12 N11 C3 C5 . . . . -19.6(3) ?
    C2 N11 C3 S1 . . . . 1.7(2) ?
    O12 N11 C3 S1 . . . . -2.0(2) ?
    C2 N11 C3 C9 . . . 5_676 75.1(2) ?
    O12 N11 C3 C9 . . . 5_676 71.4(3) ?
    C2 S1 C3 N13 . . . . -32.4(3) ?
    C6 S1 C3 N13 . . . . 165.8(3) ?
    C5 S1 C3 N13 . . . . 166.0(3) ?
    C2 S1 C3 N4 . . . . 162.8(3) ?
    C6 S1 C3 N4 . . . . 0.88(13) ?
    C5 S1 C3 N4 . . . . 1.15(11) ?
    C6 S1 C3 C2 . . . . -161.9(2) ?
    C5 S1 C3 C2 . . . . -161.6(2) ?
    C2 S1 C3 O14 . . . . -133.4(7) ?
    C6 S1 C3 O14 . . . . 64.8(6) ?
    C5 S1 C3 O14 . . . . 65.0(6) ?
    C2 S1 C3 N11 . . . . -1.56(18) ?
    C6 S1 C3 N11 . . . . -163.45(10) ?
    C5 S1 C3 N11 . . . . -163.18(10) ?
    C2 S1 C3 C5 . . . . 161.6(2) ?
    C6 S1 C3 C5 . . . . -0.27(9) ?
    C2 S1 C3 C9 . . . 5_676 -108.5(2) ?
    C6 S1 C3 C9 . . . 5_676 89.59(9) ?
    C5 S1 C3 C9 . . . 5_676 89.86(8) ?
    C3 N4 C5 C6 . . . . 3.4(3) ?
    C3 N4 C5 C10 . . . . -177.4(2) ?
    C3 N4 C5 C9 . . . . -177.9(2) ?
    C3 N4 C5 C7 . . . . 4.8(5) ?
    C3 N4 C5 S1 . . . . 2.3(2) ?
    C3 N4 C5 C5 . . . 5_676 90.1(2) ?
    N13 C3 C5 C6 . . . . -164.3(3) ?
    N4 C3 C5 C6 . . . . -177.1(3) ?
    C2 C3 C5 C6 . . . . 9.93(18) ?
    O14 C3 C5 C6 . . . . -168.81(14) ?
    N11 C3 C5 C6 . . . . 17.53(18) ?
    S1 C3 C5 C6 . . . . 0.34(11) ?
    C9 C3 C5 C6 5_676 . . . -81.48(13) ?
    N13 C3 C5 C10 . . . . 16.7(5) ?
    N4 C3 C5 C10 . . . . 3.9(3) ?
    C2 C3 C5 C10 . . . . -169.0(3) ?
    O14 C3 C5 C10 . . . . 12.2(3) ?
    N11 C3 C5 C10 . . . . -161.4(2) ?
    S1 C3 C5 C10 . . . . -178.6(3) ?
    C9 C3 C5 C10 5_676 . . . 99.5(3) ?
    N13 C3 C5 N4 . . . . 12.8(3) ?
    C2 C3 C5 N4 . . . . -173.0(3) ?
    O14 C3 C5 N4 . . . . 8.3(2) ?
    N11 C3 C5 N4 . . . . -165.4(3) ?
    S1 C3 C5 N4 . . . . 177.4(3) ?
    C9 C3 C5 N4 5_676 . . . 95.6(2) ?
    N13 C3 C5 C7 . . . . -164.5(3) ?
    N4 C3 C5 C7 . . . . -177.2(3) ?
    C2 C3 C5 C7 . . . . 9.77(19) ?
    O14 C3 C5 C7 . . . . -168.97(12) ?
    N11 C3 C5 C7 . . . . 17.37(19) ?
    S1 C3 C5 C7 . . . . 0.18(11) ?
    C9 C3 C5 C7 5_676 . . . -81.64(13) ?
    N13 C3 C5 S1 . . . . -164.6(3) ?
    N4 C3 C5 S1 . . . . -177.4(3) ?
    C2 C3 C5 S1 . . . . 9.60(11) ?
    O14 C3 C5 S1 . . . . -169.15(11) ?
    N11 C3 C5 S1 . . . . 17.20(10) ?
    C9 C3 C5 S1 5_676 . . . -81.81(7) ?
    N13 C3 C5 C5 . . . 5_676 -78.6(3) ?
    N4 C3 C5 C5 . . . 5_676 -91.3(2) ?
    C2 C3 C5 C5 . . . 5_676 95.66(15) ?
    O14 C3 C5 C5 . . . 5_676 -83.09(12) ?
    N11 C3 C5 C5 . . . 5_676 103.26(13) ?
    S1 C3 C5 C5 . . . 5_676 86.06(9) ?
    C9 C3 C5 C5 5_676 . . 5_676 4.25(9) ?
    C2 S1 C5 C6 . . . . 172.4(2) ?
    C3 S1 C5 C6 . . . . -179.4(2) ?
    C2 S1 C5 C10 . . . . 170.1(3) ?
    C6 S1 C5 C10 . . . . -2.2(3) ?
    C3 S1 C5 C10 . . . . 178.4(3) ?
    C2 S1 C5 N4 . . . . -9.39(13) ?
    C6 S1 C5 N4 . . . . 178.2(3) ?
    C3 S1 C5 N4 . . . . -1.12(11) ?
    C2 S1 C5 C9 . . . . 170.77(13) ?
    C6 S1 C5 C9 . . . . -1.59(17) ?
    C3 S1 C5 C9 . . . . 179.04(14) ?
    C2 S1 C5 C7 . . . . 171.89(11) ?
    C6 S1 C5 C7 . . . . -0.47(18) ?
    C3 S1 C5 C7 . . . . -179.84(10) ?
    C2 S1 C5 C3 . . . . -8.27(10) ?
    C6 S1 C5 C3 . . . . 179.4(2) ?
    C2 S1 C5 C5 . . . 5_676 -102.67(11) ?
    C6 S1 C5 C5 . . . 5_676 85.0(2) ?
    C3 S1 C5 C5 . . . 5_676 -94.39(10) ?
    C10 C5 C6 C7 . . . . -0.4(3) ?
    N4 C5 C6 C7 . . . . 178.8(2) ?
    C9 C5 C6 C7 . . . . -0.5(2) ?
    C3 C5 C6 C7 . . . . -179.75(18) ?
    S1 C5 C6 C7 . . . . -179.2(3) ?
    C5 C5 C6 C7 5_676 . . . 87.8(2) ?
    C10 C5 C6 S1 . . . . 178.75(16) ?
    N4 C5 C6 S1 . . . . -2.1(3) ?
    C9 C5 C6 S1 . . . . 178.65(15) ?
    C7 C5 C6 S1 . . . . 179.2(3) ?
    C3 C5 C6 S1 . . . . -0.57(19) ?
    C5 C5 C6 S1 5_676 . . . -93.07(16) ?
    C10 C5 C6 C9 . . . . 0.10(16) ?
    N4 C5 C6 C9 . . . . 179.3(2) ?
    C7 C5 C6 C9 . . . . 0.5(2) ?
    C3 C5 C6 C9 . . . . -179.22(13) ?
    S1 C5 C6 C9 . . . . -178.65(15) ?
    C5 C5 C6 C9 5_676 . . . 88.29(10) ?
    C2 S1 C6 C5 . . . . -7.6(2) ?
    C3 S1 C6 C5 . . . . 0.51(17) ?
    C2 S1 C6 C7 . . . . 171.56(17) ?
    C5 S1 C6 C7 . . . . 179.2(3) ?
    C3 S1 C6 C7 . . . . 179.71(18) ?
    C5 C6 C7 C8 . . . . 0.6(3) ?
    S1 C6 C7 C8 . . . . -178.67(17) ?
    C9 C6 C7 C8 . . . . 0.03(17) ?
    C5 C6 C7 C9 . . . . 0.5(2) ?
    S1 C6 C7 C9 . . . . -178.70(13) ?
    S1 C6 C7 C5 . . . . -179.2(3) ?
    C9 C6 C7 C5 . . . . -0.5(2) ?
    C6 C5 C7 C8 . . . . -179.5(3) ?
    C10 C5 C7 C8 . . . . 0.11(18) ?
    N4 C5 C7 C8 . . . . 178.2(3) ?
    C9 C5 C7 C8 . . . . -0.13(13) ?
    C3 C5 C7 C8 . . . . -179.20(15) ?
    S1 C5 C7 C8 . . . . -179.02(15) ?
    C5 C5 C7 C8 5_676 . . . 90.85(15) ?
    C10 C5 C7 C6 . . . . 179.6(3) ?
    N4 C5 C7 C6 . . . . -2.3(4) ?
    C9 C5 C7 C6 . . . . 179.4(2) ?
    C3 C5 C7 C6 . . . . 0.3(2) ?
    S1 C5 C7 C6 . . . . 0.50(19) ?
    C5 C5 C7 C6 5_676 . . . -89.6(2) ?
    C6 C5 C7 C9 . . . . -179.4(2) ?
    C10 C5 C7 C9 . . . . 0.24(13) ?
    N4 C5 C7 C9 . . . . 178.4(4) ?
    C3 C5 C7 C9 . . . . -179.07(15) ?
    S1 C5 C7 C9 . . . . -178.89(10) ?
    C5 C5 C7 C9 5_676 . . . 90.98(10) ?
    C6 C7 C8 C9 . . . . -0.1(3) ?
    C5 C7 C8 C9 . . . . 0.2(2) ?
    C7 C8 C9 C10 . . . . -0.6(3) ?
    C7 C8 C9 C5 . . . . -0.2(2) ?
    C7 C8 C9 C6 . . . . 0.03(17) ?
    C7 C8 C9 C3 . . . 5_676 -92.8(2) ?
    C6 C7 C9 C8 . . . . 180.0(3) ?
    C5 C7 C9 C8 . . . . -179.7(3) ?
    C8 C7 C9 C10 . . . . 179.5(3) ?
    C6 C7 C9 C10 . . . . -0.55(18) ?
    C5 C7 C9 C10 . . . . -0.24(13) ?
    C8 C7 C9 C5 . . . . 179.7(3) ?
    C6 C7 C9 C5 . . . . -0.31(12) ?
    C8 C7 C9 C6 . . . . -180.0(3) ?
    C5 C7 C9 C6 . . . . 0.31(12) ?
    C8 C7 C9 C3 . . . 5_676 82.9(2) ?
    C6 C7 C9 C3 . . . 5_676 -97.18(14) ?
    C5 C7 C9 C3 . . . 5_676 -96.88(9) ?
    C6 C5 C9 C8 . . . . 0.44(18) ?
    C10 C5 C9 C8 . . . . -179.4(3) ?
    N4 C5 C9 C8 . . . . -178.4(3) ?
    C7 C5 C9 C8 . . . . 0.13(13) ?
    S1 C5 C9 C8 . . . . 1.28(18) ?
    C5 C5 C9 C8 5_676 . . . -85.00(15) ?
    C6 C5 C9 C10 . . . . 179.8(3) ?
    N4 C5 C9 C10 . . . . 1.0(3) ?
    C7 C5 C9 C10 . . . . 179.5(3) ?
    S1 C5 C9 C10 . . . . -179.3(3) ?
    C5 C5 C9 C10 5_676 . . . 94.4(2) ?
    C6 C5 C9 C7 . . . . 0.31(12) ?
    C10 C5 C9 C7 . . . . -179.5(3) ?
    N4 C5 C9 C7 . . . . -178.5(3) ?
    S1 C5 C9 C7 . . . . 1.15(10) ?
    C5 C5 C9 C7 5_676 . . . -85.13(10) ?
    C10 C5 C9 C6 . . . . -179.8(3) ?
    N4 C5 C9 C6 . . . . -178.8(4) ?
    C7 C5 C9 C6 . . . . -0.31(12) ?
    S1 C5 C9 C6 . . . . 0.84(9) ?
    C5 C5 C9 C6 5_676 . . . -85.44(14) ?
    C6 C5 C9 C3 . . . 5_676 81.08(13) ?
    C10 C5 C9 C3 . . . 5_676 -98.7(2) ?
    N4 C5 C9 C3 . . . 5_676 -97.8(3) ?
    C7 C5 C9 C3 . . . 5_676 80.77(9) ?
    S1 C5 C9 C3 . . . 5_676 81.92(11) ?
    C5 C5 C9 C3 5_676 . . 5_676 -4.36(9) ?
    C5 C6 C9 C8 . . . . -179.5(2) ?
    C7 C6 C9 C8 . . . . -0.03(17) ?
    C5 C6 C9 C10 . . . . -0.11(16) ?
    C7 C6 C9 C10 . . . . 179.4(2) ?
    C5 C6 C9 C7 . . . . -179.5(2) ?
    C7 C6 C9 C5 . . . . 179.5(2) ?
    C5 C6 C9 C3 . . . 5_676 -99.04(13) ?
    C7 C6 C9 C3 . . . 5_676 80.43(14) ?
    C8 C9 C10 C5 . . . . 0.7(3) ?
    C7 C9 C10 C5 . . . . 0.4(2) ?
    C6 C9 C10 C5 . . . . 0.11(16) ?
    C3 C9 C10 C5 5_676 . . . 83.7(2) ?
    C6 C5 C10 C9 . . . . -0.2(3) ?
    N4 C5 C10 C9 . . . . -179.4(2) ?
    C7 C5 C10 C9 . . . . -0.4(2) ?
    C3 C5 C10 C9 . . . . 178.6(2) ?
    S1 C5 C10 C9 . . . . 1.1(4) ?
    C5 C5 C10 C9 5_676 . . . -85.3(2) ?
loop_
    _geom_hbond_atom_site_label_D
    _geom_hbond_atom_site_label_H
    _geom_hbond_atom_site_label_A
    _geom_hbond_site_symmetry_A
    _geom_hbond_distance_DH
    _geom_hbond_distance_HA
    _geom_hbond_distance_DA
    _geom_hbond_angle_DHA
    _geom_hbond_publ_flag
    O1W H1WA N11 6_656 0.85 2.11 2.931(2) 162 yes
    O1W H1WA N13 6_656 0.85 2.62 3.225(2) 129 yes
    O1W H1WB O2W 6_656 0.85 2.00 2.845(2) 171 yes
    O2W H2WA N13 3_655 0.85 2.02 2.853(3) 168 yes
    N4 H4 O14 . 0.87 2.08 2.493(2) 108 yes
    O2W H2WB O1W . 0.85 1.94 2.780(2) 171 yes
    O12 H12 O2W 8_655 0.82 1.89 2.699(2) 171 yes
    O14 H14 O1W . 0.82 1.85 2.673(2) 179 yes
data_global
_journal_date_recd_electronic     2008-07-19
_journal_date_accepted     2008-07-23
_journal_name_full     'Acta Crystallographica, Section E'
_journal_year     2008
_journal_volume     64
_journal_issue      8
_journal_page_first     o1628
_journal_page_last     o1628
_journal_paper_category     QO
_journal_coeditor_code     HK2502
_publ_contact_author_name     'Kakanejadifard, Ali'
_publ_contact_author_address
;
Department of Chemistry
Faculty of Science
Lorestan University
Khorramabad
Iran
;
_publ_contact_author_email     alikakanejadifard@yahoo.com
_publ_contact_author_fax     '0098 0661 2200185'
_publ_contact_author_phone     '0098 0661 2200185'
_publ_section_title
;
(2<i>Z</i>,3<i>Z</i>)-3,4-Dihydro-2<i>H</i>-1,4-benzothiazine-2,3-dione dioxime
dihydrate
;
loop_
    _publ_author_name
    _publ_author_address
    'Kakanejadifard, Ali'
;
Department of Chemistry
Faculty of Science
Lorestan University
Khorramabad
Iran
;
    'Amani, Vahid'
;
Department of Chemistry
Islamic Azad University
Shahr-e-Rey Branch
Tehran
Iran
;
