# Supplementary material for: (2Z,3Z)-3,4-Dihydro-2H-1,4-benzothia­zine-2,3-dione dioxime dihydrate
Source: Acta Crystallogr Sect E Struct Rep Online. 2008 Jul 31;64(Pt 8):o1628. doi: 10.1107/S1600536808023301 (PMC2962121; doi:10.1107/S1600536808023301)
Supplement: Supplementary file 2 [file e-64-o1628-Isup2.hkl]

# 
# h,k,l, Fc-squared, Fo-squared, sigma(Fo-squared) and status flag 
# 
data_I
_shelx_title ' n in Pbca' 
_shelx_refln_list_code          4 
_shelx_F_calc_maximum      130.38 
_exptl_crystal_F_000      1024.00 
_reflns_d_resolution_high  0.7816 
 
loop_ 
 _symmetry_equiv_pos_as_xyz 
 'x, y, z' 
 '-x+1/2, -y, z+1/2' 
 '-x, y+1/2, -z+1/2' 
 'x+1/2, -y+1/2, -z' 
 '-x, -y, -z' 
 'x-1/2, y, -z-1/2' 
 'x, -y-1/2, z-1/2' 
 '-x-1/2, y-1/2, z' 
 
_cell_length_a     9.1636 
_cell_length_b     9.8195 
_cell_length_c    24.1651 
_cell_angle_alpha  90.000 
_cell_angle_beta   90.000 
_cell_angle_gamma  90.000 
 
_shelx_F_squared_multiplier     1.000 
 
loop_ 
 _refln_index_h 
 _refln_index_k 
 _refln_index_l 
 _refln_F_squared_calc 
 _refln_F_squared_meas 
 _refln_F_squared_sigma 
 _refln_observed_status 
   2   0   0      832.80     1001.34     44.92 o 
   6   0   0      355.92      444.96     43.98 o 
   8   0   0      332.70      237.16     52.06 o 
  10   0   0     2200.92     2337.53     71.27 o 
   6   1   0     4781.52     5671.90     68.86 o 
   8   1   0       13.68      -12.67     24.99 o 
  10   1   0       82.48       47.66     35.02 o 
   6   2   0     1067.48      910.64     31.20 o 
   8   2   0     3265.35     3358.51     65.61 o 
  10   2   0     1059.47      916.39     50.37 o 
   2   3   0    11945.55    13370.83     70.69 o 
   6   3   0     1859.41     2159.29     75.42 o 
   8   3   0      588.61      580.07     43.33 o 
  10   3   0      312.88      299.70     42.43 o 
   0   4   0      235.08      248.58     26.38 o 
   4   4   0      330.14      311.60     23.74 o 
   6   4   0        4.01       -0.76     22.78 o 
   8   4   0     1422.68     1482.64     48.55 o 
  10   4   0      175.73      175.46     43.86 o 
   2   5   0     3644.19     3931.45     50.79 o 
   4   5   0     1100.97     1027.79     29.72 o 
   6   5   0      131.76       51.93     27.15 o 
   8   5   0       82.83       57.82     32.91 o 
  10   5   0      121.18      199.62     46.80 o 
   0   6   0     1095.77     1068.34     47.96 o 
   2   6   0     1326.62     1214.56     36.48 o 
   4   6   0      522.26      529.79     28.37 o 
   6   6   0      398.31      357.81     34.52 o 
   8   6   0      147.94      107.82     38.35 o 
  10   6   0        1.00       21.13     50.68 o 
   2   7   0      133.41       87.24     25.11 o 
   4   7   0     1084.52     1008.75     41.10 o 
   6   7   0      967.85     1017.71     63.66 o 
   8   7   0       59.27       39.59     40.95 o 
   0   8   0        9.68      -13.72     35.30 o 
   2   8   0       34.87        4.73     27.97 o 
   4   8   0        8.86       14.34     27.05 o 
   6   8   0     1188.30     1165.93     55.52 o 
   8   8   0        4.81        7.79     53.87 o 
   2   9   0      182.93      220.71     36.31 o 
   4   9   0     1515.73     1611.45     52.79 o 
   6   9   0      312.48      428.06     49.09 o 
   8   9   0        3.48        7.64     58.79 o 
   0  10   0        0.08        5.16     54.13 o 
   2  10   0      151.06      150.27     38.07 o 
   4  10   0       72.67       54.67     37.13 o 
   6  10   0        8.38       40.67     56.38 o 
   2  11   0      474.21      545.87     50.68 o 
   4  11   0      266.19      368.15     53.52 o 
   0  12   0      716.46      784.29     92.03 o 
   2  12   0       92.54      110.96     50.97 o 
   1   1   1     4528.96     5474.49     23.00 o 
   2   1   1     5647.51     6250.78     45.04 o 
   3   1   1     8419.08     9943.27     69.13 o 
   4   1   1     1657.32     1999.97     21.28 o 
   5   1   1     2073.77     1996.05     24.11 o 
   6   1   1       96.78       93.24     13.46 o 
   7   1   1      165.03      126.66     16.78 o 
   8   1   1      237.07      235.48     21.12 o 
   9   1   1     1145.19     1120.07     31.90 o 
  10   1   1      495.42      470.89     30.21 o 
  11   1   1      463.62      514.70     29.87 o 
   0   2   1      213.47      207.81     11.36 o 
   2   2   1      363.42      726.95     23.94 o 
   3   2   1       88.00       81.06      8.94 o 
   4   2   1      523.76      480.77     15.05 o 
   6   2   1      509.26      454.55     18.95 o 
   7   2   1        8.00       -4.12     15.62 o 
   8   2   1      505.62      526.13     25.78 o 
   9   2   1       63.68       55.47     21.95 o 
  10   2   1      117.86      111.36     27.33 o 
  11   2   1       85.97       40.20     29.29 o 
   2   3   1       10.46       -3.04      7.17 o 
   3   3   1     2438.80     2430.99     31.87 o 
   4   3   1      105.74       65.60     11.55 o 
   5   3   1     1355.60     1198.50     22.55 o 
   6   3   1     1703.94     1618.22     27.13 o 
   7   3   1      490.47      525.75     24.04 o 
   9   3   1      122.17      139.88     24.12 o 
  10   3   1      142.31      169.56     28.78 o 
  11   3   1      701.43      763.09     40.25 o 
   0   4   1     4882.53     5416.90     50.02 o 
   2   4   1     1534.28     1640.55     27.32 o 
   3   4   1     3144.40     3753.07     52.28 o 
   4   4   1       38.85        8.66     11.84 o 
   5   4   1       25.88       16.16     13.78 o 
   6   4   1      505.16      514.64     22.47 o 
   7   4   1     2489.90     2662.61     41.83 o 
   8   4   1        1.40       -8.91     20.82 o 
   9   4   1      512.95      562.38     31.11 o 
  10   4   1       54.08       27.72     28.89 o 
  11   4   1        1.54      -36.50     36.50 o 
   1   5   1      163.05      165.97     13.46 o 
   2   5   1     1600.64     1557.89     23.33 o 
   3   5   1     2964.09     2958.53     47.24 o 
   4   5   1       31.13       11.08     12.62 o 
   5   5   1     1757.83     1823.50     31.48 o 
   6   5   1      245.98      249.30     21.86 o 
   7   5   1      111.58      103.83     21.21 o 
   8   5   1        7.82        5.56     22.98 o 
   9   5   1       10.53       -0.86     26.05 o 
  10   5   1        0.37      -11.11     30.51 o 
   0   6   1       47.79       -9.90     18.62 o 
   1   6   1      671.48      545.06     20.81 o 
   2   6   1      939.43      943.84     27.49 o 
   3   6   1      343.78      359.14     18.10 o 
   4   6   1     1881.93     1774.00     27.40 o 
   5   6   1      665.68      653.67     25.98 o 
   6   6   1        1.70      -19.27     19.27 o 
   7   6   1     1247.34     1306.48     34.14 o 
   8   6   1      859.16      920.94     35.09 o 
   9   6   1     1159.10     1216.83     42.39 o 
  10   6   1        1.99      -15.61     42.43 o 
   1   7   1        0.06        7.35     15.50 o 
   2   7   1       64.48       55.35     16.32 o 
   3   7   1       50.06       21.73     16.12 o 
   4   7   1     1007.20      894.36     27.40 o 
   5   7   1      641.67      611.87     27.71 o 
   6   7   1        2.87       -6.55     22.97 o 
   7   7   1        1.61        1.57     26.21 o 
   8   7   1       30.76        8.24     28.80 o 
   9   7   1       16.52       34.15     41.37 o 
   0   8   1      191.44      180.76     30.17 o 
   1   8   1      844.84      806.88     29.11 o 
   2   8   1       51.52        9.13     19.10 o 
   3   8   1      108.23       83.53     20.03 o 
   4   8   1      261.34      266.62     23.22 o 
   5   8   1      341.57      325.91     26.84 o 
   6   8   1       27.97       51.50     26.27 o 
   7   8   1      711.51      787.44     38.49 o 
   8   8   1       23.87      -22.05     34.68 o 
   9   8   1      343.88      480.30     71.35 o 
   1   9   1      114.87      106.48     23.72 o 
   2   9   1      102.29       85.23     22.86 o 
   3   9   1      116.07       88.79     22.30 o 
   4   9   1      337.78      333.90     27.08 o 
   5   9   1        4.82       -8.58     23.71 o 
   6   9   1      102.64      130.05     32.48 o 
   7   9   1       28.22       48.60     35.04 o 
   8   9   1        3.52      -41.75     48.72 o 
   0  10   1      209.83      159.43     41.81 o 
   1  10   1      110.05      123.10     28.06 o 
   2  10   1      243.67      220.01     28.25 o 
   3  10   1      192.90      200.31     27.42 o 
   4  10   1        4.93       10.03     25.79 o 
   5  10   1      208.17      188.48     31.61 o 
   6  10   1      438.16      513.70     46.35 o 
   7  10   1      324.54      423.12     55.08 o 
   1  11   1        0.49       -2.35     31.18 o 
   2  11   1       12.74       24.09     29.28 o 
   3  11   1        7.55       -0.49     30.91 o 
   4  11   1       21.95      -13.52     31.88 o 
   5  11   1        2.00       -4.47     35.70 o 
   0  12   1       17.74       -6.99     51.97 o 
   1  12   1      237.09      314.69     40.40 o 
   2  12   1        4.22      -25.39     35.37 o 
   3  12   1       35.98       50.72     38.53 o 
   0   0   2    14797.80    14918.34   1032.28 o 
   2   0   2     3433.82     4125.79     76.71 o 
   3   0   2        7.76       19.01     13.81 o 
   4   0   2     1134.38     1439.20     35.17 o 
   5   0   2     2534.84     3227.44     49.23 o 
   7   0   2     2287.76     2392.93     62.50 o 
   8   0   2     4310.23     4989.55    175.72 o 
   9   0   2      759.42      709.53     34.01 o 
  10   0   2      318.84      347.75     33.43 o 
  11   0   2        5.05      -32.86     32.86 o 
   1   1   2     6485.50     7449.31     90.26 o 
   2   1   2     7673.39     8829.28     60.16 o 
   3   1   2        0.12       -3.85      7.02 o 
   4   1   2      309.93      464.29     15.65 o 
   5   1   2      462.85      482.97     16.40 o 
   6   1   2      369.76      389.57     17.59 o 
   7   1   2       28.17        9.58     15.48 o 
   8   1   2        0.00      -16.05     17.24 o 
   9   1   2       74.68       50.73     21.43 o 
  10   1   2       20.47      -15.79     23.66 o 
  11   1   2        0.02        7.17     24.18 o 
   0   2   2     7088.66     8765.94    139.97 o 
   3   2   2      657.87      594.33     13.49 o 
   4   2   2      466.92      426.59     14.68 o 
   5   2   2      352.01      451.91     16.75 o 
   6   2   2        7.06        3.80     12.73 o 
   7   2   2      417.60      474.07     21.97 o 
   8   2   2       38.00       31.10     18.44 o 
   9   2   2     1085.12      961.75     30.41 o 
  10   2   2        9.35        5.65     24.95 o 
  11   2   2       50.03       52.51     29.83 o 
   2   3   2     1105.32     1218.01     15.91 o 
   3   3   2      503.83      545.40     14.75 o 
   4   3   2     2731.29     3159.07     40.12 o 
   5   3   2       11.58        7.76     12.42 o 
   6   3   2      243.91      185.86     16.68 o 
   7   3   2      543.05      553.64     24.19 o 
   8   3   2      144.91      105.10     20.79 o 
   9   3   2        5.38       -1.74     22.46 o 
  10   3   2       49.90       42.34     27.17 o 
  11   3   2      121.20      100.30     35.92 o 
   0   4   2     2206.05     2200.27     33.43 o 
   2   4   2     1419.61     1419.38     20.44 o 
   4   4   2      239.05      251.52     14.99 o 
   5   4   2     1006.50      932.25     23.08 o 
   6   4   2     3444.67     3512.62     38.04 o 
   7   4   2       61.51       65.28     19.59 o 
   8   4   2       17.08      -11.89     20.68 o 
   9   4   2      469.93      455.42     29.93 o 
  10   4   2      145.63      183.48     30.90 o 
  11   4   2       32.20       38.80     41.75 o 
   1   5   2       26.12        8.97     10.91 o 
   2   5   2      134.83      164.07     13.46 o 
   3   5   2     1009.08      908.03     20.79 o 
   4   5   2     4050.94     4512.91     36.67 o 
   5   5   2     1285.31     1249.38     26.62 o 
   6   5   2      387.04      484.61     24.03 o 
   7   5   2     1122.34     1102.57     30.99 o 
   8   5   2        2.81       -4.70     23.07 o 
   9   5   2        9.91       18.30     26.57 o 
  10   5   2      129.86      112.42     39.23 o 
   0   6   2      531.28      503.57     33.62 o 
   1   6   2      154.94      167.33     15.50 o 
   2   6   2      826.01      811.31     21.70 o 
   3   6   2     4343.81     5036.26     40.93 o 
   4   6   2        2.81       -8.47     14.32 o 
   5   6   2       11.21       12.65     17.17 o 
   6   6   2      205.73      237.74     23.28 o 
   7   6   2      606.42      558.50     29.30 o 
   8   6   2      128.34      159.38     27.97 o 
   9   6   2        2.72      -24.04     32.17 o 
  10   6   2        0.08      -18.88     42.36 o 
   1   7   2       69.92       43.96     15.71 o 
   2   7   2      833.80      881.94     25.56 o 
   3   7   2     1867.64     1876.86     31.07 o 
   4   7   2      672.21      682.74     25.56 o 
   5   7   2      733.50      703.25     28.46 o 
   6   7   2      364.66      314.07     27.46 o 
   7   7   2      229.87      188.07     27.79 o 
   8   7   2       19.78      -31.18     31.18 o 
   9   7   2        0.19      -40.03     40.03 o 
   0   8   2      205.61      151.23     29.35 o 
   1   8   2      148.29      112.70     20.64 o 
   2   8   2        1.99      -15.55     18.11 o 
   3   8   2       12.69       20.82     18.68 o 
   4   8   2      898.35      862.28     29.53 o 
   5   8   2       37.08        0.99     21.97 o 
   6   8   2       90.90       67.89     25.75 o 
   7   8   2        2.00       20.17     30.95 o 
   8   8   2       59.54       69.77     40.98 o 
   9   8   2       45.09        0.43     61.60 o 
   1   9   2       33.97       30.84     22.68 o 
   2   9   2      709.98      725.02     30.73 o 
   3   9   2      305.50      312.47     25.69 o 
   4   9   2      291.85      317.57     26.56 o 
   5   9   2      180.77      183.49     27.70 o 
   6   9   2      120.02       69.84     31.43 o 
   7   9   2       31.85       20.01     34.59 o 
   8   9   2        0.81       20.36     49.16 o 
   0  10   2      723.62      713.85     50.05 o 
   1  10   2       26.09       34.18     27.11 o 
   2  10   2      485.00      575.46     33.88 o 
   3  10   2       44.25       22.07     25.20 o 
   4  10   2      346.84      337.85     31.41 o 
   5  10   2       60.49       87.52     32.16 o 
   6  10   2       63.06       25.91     34.21 o 
   7  10   2       85.81      117.92     54.90 o 
   1  11   2      192.37      180.36     31.29 o 
   2  11   2      153.51      177.50     31.86 o 
   3  11   2       94.59       98.03     32.03 o 
   4  11   2       82.33      124.57     33.33 o 
   5  11   2      163.37      211.80     38.23 o 
   0  12   2      326.62      322.33     60.14 o 
   1  12   2       10.69      -12.06     37.53 o 
   2  12   2        6.61      -17.91     36.32 o 
   3  12   2       29.36       61.17     36.72 o 
   1   1   3      119.17      148.13      7.49 o 
   2   1   3     2467.50     2887.54     24.36 o 
   3   1   3      205.06      152.00      8.68 o 
   4   1   3     5332.26     5703.08     64.32 o 
   5   1   3      967.26      975.79     19.19 o 
   6   1   3      521.74      480.69     18.37 o 
   7   1   3     1552.52     1681.89     33.26 o 
   8   1   3      171.93      141.85     19.65 o 
   9   1   3        0.80      -14.28     20.33 o 
  10   1   3     1056.59     1045.76     32.65 o 
  11   1   3      136.15      128.90     25.78 o 
   0   2   3      124.05      170.00      9.94 o 
   1   2   3     3626.08     4170.81     27.35 o 
   3   2   3     4231.85     4683.71     30.39 o 
   4   2   3       40.52       11.58      9.24 o 
   5   2   3      119.06      103.86     12.67 o 
   6   2   3      283.08      309.44     17.02 o 
   7   2   3      983.16      916.43     30.79 o 
   8   2   3      725.47      662.74     25.49 o 
   9   2   3        0.31       -9.30     20.71 o 
  10   2   3        8.40       22.12     24.87 o 
  11   2   3        0.35      -28.01     32.25 o 
   1   3   3      107.31       99.23      8.17 o 
   2   3   3      213.47      178.43      9.62 o 
   3   3   3      221.95      266.20     11.97 o 
   5   3   3      395.44      337.94     16.36 o 
   6   3   3      307.54      360.05     19.05 o 
   7   3   3        0.01      -16.86     16.86 o 
   8   3   3      471.38      455.25     25.39 o 
   9   3   3      257.20      255.18     25.95 o 
  10   3   3      564.24      544.43     32.86 o 
  11   3   3      149.89       98.63     36.15 o 
   0   4   3        3.21      -12.07     12.07 o 
   1   4   3      427.15      344.11     12.46 o 
   2   4   3      145.08      123.05     10.69 o 
   3   4   3      689.56      815.63     18.58 o 
   4   4   3      156.49      203.25     14.77 o 
   5   4   3      437.13      424.73     19.24 o 
   6   4   3     1588.49     1452.51     39.49 o 
   7   4   3      273.26      279.69     26.32 o 
   8   4   3      699.95      691.95     29.20 o 
   9   4   3       24.63        0.38     24.38 o 
  10   4   3      126.15      162.95     33.71 o 
  11   4   3      313.91      334.92     47.06 o 
   1   5   3      655.18      704.87     19.07 o 
   2   5   3     2281.83     2456.67     29.35 o 
   3   5   3     2341.66     2272.74     30.25 o 
   4   5   3      140.74      161.24     15.52 o 
   5   5   3      825.87      776.61     23.35 o 
   6   5   3       65.67       50.04     19.19 o 
   7   5   3      101.23       79.28     20.93 o 
   8   5   3        1.51      -15.31     23.31 o 
   9   5   3       89.35       94.42     27.93 o 
   0   6   3    14639.66    16374.12    196.46 o 
   1   6   3      143.39      111.65     14.96 o 
   2   6   3      250.89      262.89     16.39 o 
   3   6   3       91.49       65.82     13.95 o 
   4   6   3     1046.06      954.93     25.08 o 
   5   6   3      956.46     1020.57     28.84 o 
   6   6   3      100.93       97.19     21.65 o 
   7   6   3        3.48        0.74     22.70 o 
   8   6   3       29.19       11.49     25.59 o 
   9   6   3      195.00      211.42     40.55 o 
  10   6   3       52.28      113.77     44.24 o 
   1   7   3      113.01       81.25     16.64 o 
   2   7   3        0.91      -10.76     14.94 o 
   3   7   3       64.65       67.47     18.17 o 
   4   7   3     1355.67     1437.49     29.78 o 
   5   7   3        3.30      -14.55     19.62 o 
   6   7   3       30.50       28.87     22.64 o 
   7   7   3       15.43       -8.62     27.48 o 
   8   7   3       35.47       59.96     36.10 o 
   9   7   3       35.06       23.68     41.06 o 
   0   8   3       15.38       15.59     27.30 o 
   1   8   3       67.83       58.55     19.79 o 
   2   8   3      268.97      313.52     23.34 o 
   3   8   3     1129.53     1153.05     30.32 o 
   4   8   3      625.74      629.69     27.13 o 
   5   8   3       67.95       48.22     22.78 o 
   6   8   3      741.39      806.61     39.53 o 
   7   8   3      429.54      483.18     37.12 o 
   8   8   3      833.59      957.60     52.52 o 
   1   9   3       29.54       24.17     22.66 o 
   2   9   3       11.78       -4.76     20.90 o 
   3   9   3      155.90      129.86     23.29 o 
   4   9   3        6.88        9.19     22.23 o 
   5   9   3        0.42      -11.68     27.37 o 
   6   9   3      200.02      182.63     33.93 o 
   7   9   3       26.47       13.90     39.54 o 
   8   9   3       19.46       20.97     44.41 o 
   0  10   3      467.28      523.94     45.59 o 
   1  10   3      756.81      863.43     35.46 o 
   2  10   3      564.29      593.00     32.50 o 
   3  10   3      267.27      229.76     29.30 o 
   4  10   3       87.08       78.12     28.15 o 
   5  10   3       10.94       -5.54     31.13 o 
   6  10   3       89.57       69.15     37.90 o 
   7  10   3       24.38      -29.81     51.13 o 
   1  11   3      358.33      342.81     33.41 o 
   2  11   3       42.68       23.35     31.95 o 
   3  11   3      247.41      281.07     34.51 o 
   4  11   3       53.65       41.99     32.54 o 
   5  11   3      201.56      197.03     39.06 o 
   0  12   3      115.39      140.65     63.49 o 
   1  12   3      785.30      887.67     47.41 o 
   2  12   3       14.36      -35.54     35.54 o 
   3  12   3        4.92       -2.77     36.04 o 
   1   0   4       99.00       54.97      6.05 o 
   2   0   4      563.12      664.49     39.60 o 
   3   0   4       12.20       -0.24     12.67 o 
   4   0   4     7243.14     8334.11    185.55 o 
   5   0   4     5588.91     6651.58    113.13 o 
   6   0   4      968.08      946.05     37.42 o 
   7   0   4      930.70      874.23     42.25 o 
   8   0   4      537.63      563.53     35.53 o 
   9   0   4      306.73      281.50     29.26 o 
  10   0   4        7.92      -12.56     28.28 o 
  11   0   4       56.69       70.55     34.89 o 
   1   1   4     2463.58     2523.51     28.05 o 
   2   1   4       58.65       56.59      7.47 o 
   3   1   4       11.16        8.89      6.99 o 
   4   1   4      189.79      265.26     13.13 o 
   5   1   4      708.70      691.80     17.98 o 
   6   1   4      515.00      468.13     18.70 o 
   7   1   4        8.30       27.60     15.05 o 
   8   1   4        2.22      -14.15     17.65 o 
   9   1   4       31.28       16.74     20.76 o 
  10   1   4       97.62      119.74     23.85 o 
  11   1   4        4.29        2.69     26.16 o 
   1   2   4      353.06      382.65     12.41 o 
   2   2   4      133.93      241.41     10.10 o 
   3   2   4      113.16      117.69      9.04 o 
   4   2   4     3310.84     3477.26     56.03 o 
   5   2   4     1116.47     1157.79     25.04 o 
   6   2   4     1251.62     1202.78     24.53 o 
   7   2   4     1917.84     1811.84     30.13 o 
   8   2   4      232.36      166.36     20.78 o 
   9   2   4      666.21      716.22     29.13 o 
  10   2   4      113.89       78.13     27.86 o 
  11   2   4        0.04      -32.99     32.99 o 
   1   3   4      312.78      341.37     10.82 o 
   2   3   4      686.62      738.07     14.58 o 
   3   3   4     1269.12     1138.77     18.25 o 
   4   3   4     1641.85     1760.86     23.32 o 
   5   3   4      824.98      774.68     19.73 o 
   6   3   4      199.85      168.77     18.36 o 
   7   3   4      225.22      206.20     19.95 o 
   8   3   4        8.38        7.98     19.01 o 
   9   3   4        2.56       -3.64     22.15 o 
  10   3   4        3.68      -21.00     29.71 o 
  11   3   4       28.22       47.47     40.86 o 
   0   4   4      238.75      197.08     16.86 o 
   1   4   4      220.82      218.35     11.06 o 
   2   4   4      719.52      763.26     16.51 o 
   3   4   4     1860.35     2033.95     30.87 o 
   4   4   4      266.55      353.75     16.71 o 
   5   4   4      907.73      849.73     23.40 o 
   6   4   4       13.07      -10.36     15.80 o 
   7   4   4      930.33      817.71     27.71 o 
   8   4   4       36.64       38.75     21.96 o 
   9   4   4      416.90      430.12     30.12 o 
  10   4   4       48.27       13.76     36.25 o 
  11   4   4        4.18       -2.84     51.49 o 
   1   5   4      473.51      456.03     14.69 o 
   2   5   4     1116.03      995.56     19.77 o 
   3   5   4     9408.86    11077.09     57.25 o 
   4   5   4     2002.61     2170.38     28.60 o 
   5   5   4     1417.71     1417.80     27.58 o 
   6   5   4      711.38      595.29     26.55 o 
   7   5   4      219.40      217.56     23.47 o 
   8   5   4      217.07      154.68     25.60 o 
   9   5   4       35.72       50.37     33.90 o 
  10   5   4        6.96      -17.69     38.82 o 
   0   6   4       20.70       11.10     14.95 o 
   1   6   4     1036.34      960.69     22.05 o 
   2   6   4     1955.00     2045.11     29.37 o 
   3   6   4      494.26      440.12     18.91 o 
   4   6   4      116.24      106.87     16.90 o 
   5   6   4       17.13       19.58     18.13 o 
   6   6   4        1.14       -4.20     19.92 o 
   7   6   4      214.55      198.06     25.15 o 
   8   6   4      116.69       92.00     33.09 o 
   9   6   4       47.21       -7.36     38.42 o 
  10   6   4       22.17       54.99     43.91 o 
   1   7   4      147.41      141.49     16.80 o 
   2   7   4      544.44      463.29     20.95 o 
   3   7   4     1330.25     1301.19     28.88 o 
   4   7   4       12.77        1.64     18.04 o 
   5   7   4     3625.75     3840.58     45.68 o 
   6   7   4       39.61       31.55     23.30 o 
   7   7   4      160.91      168.95     30.60 o 
   8   7   4        1.65       -7.63     36.06 o 
   9   7   4       21.79        9.71     41.38 o 
   0   8   4        0.55       -9.75     26.66 o 
   1   8   4       22.59       -7.07     17.91 o 
   2   8   4     2422.23     2477.47     38.22 o 
   3   8   4      456.93      519.36     26.43 o 
   4   8   4      560.11      542.50     26.59 o 
   5   8   4      174.75      181.49     26.72 o 
   6   8   4        0.46       -4.83     27.00 o 
   7   8   4       10.06      -10.29     34.49 o 
   8   8   4        7.63        0.49     40.13 o 
   1   9   4     1840.87     1871.93     38.11 o 
   2   9   4      413.86      458.56     27.68 o 
   3   9   4       67.77       60.20     23.19 o 
   4   9   4      197.97      152.01     25.61 o 
   5   9   4      907.70      940.99     38.60 o 
   6   9   4      181.35      109.80     34.42 o 
   7   9   4       58.41       95.55     40.98 o 
   8   9   4       75.99       63.88     45.92 o 
   0  10   4      157.83      138.05     40.04 o 
   1  10   4      252.75      281.51     29.01 o 
   2  10   4        1.78      -23.26     24.33 o 
   4  10   4       11.28        1.17     27.43 o 
   5  10   4       77.11       63.77     31.63 o 
   6  10   4       75.86       60.23     37.92 o 
   1  11   4        1.53       -9.47     30.45 o 
   2  11   4       30.80       11.93     31.13 o 
   3  11   4      698.22      813.59     40.37 o 
   4  11   4       14.96       -1.06     31.90 o 
   5  11   4       50.63       23.71     39.77 o 
   0  12   4      759.29      964.15     79.94 o 
   1  12   4       13.82       21.52     35.51 o 
   2  12   4       78.30       59.05     37.05 o 
   3  12   4      132.29      148.16     38.35 o 
   1   1   5       43.49        4.28      7.29 o 
   2   1   5      300.49      331.49     12.93 o 
   3   1   5      160.90      228.14      9.95 o 
   4   1   5     5104.92     5703.32     60.71 o 
   5   1   5      113.59      132.80     14.61 o 
   6   1   5      357.79      354.64     17.30 o 
   7   1   5      565.88      561.72     22.05 o 
   8   1   5      601.83      572.22     25.62 o 
   9   1   5        7.38        3.71     20.89 o 
  10   1   5      792.27      791.99     30.95 o 
  11   1   5       35.86       22.41     26.93 o 
   0   2   5    14608.93    17558.24    224.12 o 
   1   2   5      940.89      859.19     15.90 o 
   2   2   5      373.31      621.08     13.92 o 
   3   2   5      257.20      301.69     11.81 o 
   4   2   5      302.81      338.88     14.23 o 
   5   2   5      112.21      101.99     13.33 o 
   6   2   5     2884.77     3055.90     58.80 o 
   7   2   5        4.13      -15.52     15.52 o 
   8   2   5      317.71      358.57     23.12 o 
   9   2   5       20.60       11.92     21.39 o 
  10   2   5      781.30      856.72     39.65 o 
  11   2   5       18.66       25.98     33.58 o 
   1   3   5       12.05       21.07      6.85 o 
   2   3   5     3370.91     3771.18     25.85 o 
   3   3   5       98.98       84.49     10.16 o 
   4   3   5     1082.07     1082.13     19.88 o 
   5   3   5       36.42       35.37     12.76 o 
   6   3   5       75.22       73.25     15.90 o 
   7   3   5       52.69       39.67     18.08 o 
   8   3   5      216.31      149.92     21.80 o 
   9   3   5      226.33      213.41     26.08 o 
  10   3   5      108.94      125.95     32.43 o 
  11   3   5        1.35      -39.68     39.68 o 
   0   4   5     4174.96     4816.22    126.39 o 
   1   4   5      147.90      116.24      9.55 o 
   2   4   5     8046.08     9757.64     78.07 o 
   3   4   5      174.38      189.68     13.38 o 
   4   4   5     5321.26     6246.00     41.00 o 
   5   4   5       51.66       52.53     14.80 o 
   6   4   5      454.61      495.72     23.16 o 
   7   4   5      166.62      153.07     21.41 o 
   8   4   5       16.76       24.84     22.02 o 
   9   4   5       12.63        3.61     28.03 o 
  10   4   5       11.88       34.80     37.84 o 
   1   5   5       14.32       -1.41      9.85 o 
   2   5   5      366.90      348.71     14.88 o 
   4   5   5       62.39       59.08     14.34 o 
   5   5   5       36.85       26.85     15.73 o 
   6   5   5      146.29      148.82     20.70 o 
   7   5   5       14.66       11.02     20.86 o 
   8   5   5      104.63       75.70     30.54 o 
   9   5   5       94.74       53.90     36.48 o 
  10   5   5      329.03      393.62     45.88 o 
   0   6   5      805.62      716.98     32.56 o 
   1   6   5      181.65      139.01     13.45 o 
   2   6   5     1513.90     1382.28     23.22 o 
   3   6   5      397.70      396.12     18.43 o 
   4   6   5      139.70      127.35     17.10 o 
   5   6   5        5.96       -0.31     17.73 o 
   6   6   5      394.70      387.68     25.58 o 
   7   6   5      637.22      591.78     33.36 o 
   8   6   5     1293.34     1450.46     48.87 o 
   9   6   5        0.12       21.74     38.29 o 
  10   6   5      209.54      246.02     49.26 o 
   1   7   5       44.78       16.63     14.94 o 
   2   7   5      259.40      264.82     18.72 o 
   3   7   5        5.57        3.90     16.15 o 
   4   7   5      552.18      502.53     24.97 o 
   5   7   5     1975.62     1912.77     36.05 o 
   6   7   5       23.34       -2.99     23.81 o 
   7   7   5        0.00       -5.82     32.36 o 
   8   7   5       53.78       21.99     37.08 o 
   9   7   5       32.41       70.97     42.04 o 
   0   8   5     1119.38     1057.84     42.52 o 
   1   8   5       24.62       14.04     18.41 o 
   2   8   5     6521.24     7373.68     65.94 o 
   3   8   5      236.68      225.40     22.57 o 
   4   8   5       99.94       89.49     24.13 o 
   5   8   5       53.74       35.74     24.86 o 
   6   8   5       18.70       14.46     26.61 o 
   7   8   5       88.37       64.14     37.46 o 
   8   8   5      102.70       82.57     43.07 o 
   1   9   5        0.87       -4.77     20.65 o 
   2   9   5      439.89      457.19     27.26 o 
   3   9   5      438.68      460.00     30.18 o 
   4   9   5      536.61      583.34     34.42 o 
   5   9   5       15.04       37.25     27.58 o 
   6   9   5        1.84      -22.06     33.49 o 
   7   9   5      385.92      402.64     47.41 o 
   0  10   5      859.63      889.68     51.91 o 
   1  10   5       63.05       31.95     25.53 o 
   2  10   5      108.17      112.11     27.39 o 
   3  10   5      420.95      414.30     32.28 o 
   4  10   5       55.56       62.20     30.49 o 
   5  10   5       37.22       58.87     35.06 o 
   6  10   5      606.95      746.66     48.83 o 
   1  11   5       81.15       61.91     31.29 o 
   2  11   5        6.31      -10.35     30.49 o 
   3  11   5       23.93       18.43     30.85 o 
   4  11   5      472.10      571.99     47.17 o 
   5  11   5      136.94       53.74     41.04 o 
   1  12   5      157.46      183.40     44.61 o 
   2  12   5        7.09      -28.73     35.14 o 
   0   0   6     1029.41     1932.16     62.65 o 
   1   0   6      995.39     1193.01     17.69 o 
   2   0   6     2958.74     3420.06     32.41 o 
   3   0   6        1.17       -1.33     12.68 o 
   4   0   6     5972.14     6424.85     62.97 o 
   5   0   6     4111.47     4022.33    109.17 o 
   6   0   6      448.87      447.08     27.72 o 
   7   0   6     2695.77     2537.56     48.70 o 
   8   0   6       18.80       22.44     26.60 o 
   9   0   6      876.18      815.06     44.13 o 
  10   0   6      243.14      198.56     31.35 o 
  11   0   6      299.70      310.10     48.60 o 
   1   1   6     1556.53     1997.41     20.61 o 
   2   1   6     2328.93     2539.12     58.71 o 
   3   1   6      983.57     1038.08     25.25 o 
   4   1   6      125.30      163.08     10.76 o 
   5   1   6      286.71      263.88     14.46 o 
   6   1   6       53.43       42.10     13.69 o 
   7   1   6      159.16      166.25     18.45 o 
   8   1   6       15.60      -18.05     18.05 o 
   9   1   6       77.14       40.72     21.70 o 
  10   1   6        8.04       23.05     25.06 o 
  11   1   6        0.05       16.83     29.42 o 
   0   2   6     7114.08     9375.11    177.86 o 
   1   2   6        8.44        3.02      7.47 o 
   2   2   6       35.30       68.29     10.35 o 
   3   2   6       83.77       59.84      8.51 o 
   4   2   6     2770.56     2843.80     27.57 o 
   5   2   6     2045.71     2022.87     26.01 o 
   6   2   6     1828.21     1793.52     37.87 o 
   7   2   6     3525.07     3764.87     41.45 o 
   8   2   6       14.43       -0.95     18.65 o 
   9   2   6      547.46      557.44     29.19 o 
  10   2   6       43.14       43.99     30.13 o 
  11   2   6      129.68      129.03     36.21 o 
   1   3   6        9.70       11.77      8.34 o 
   2   3   6      650.90      742.38     16.84 o 
   3   3   6     1359.15     1428.07     20.23 o 
   4   3   6     2667.34     3085.79     48.88 o 
   5   3   6     2077.63     1981.66     38.52 o 
   6   3   6       32.05       11.24     15.10 o 
   7   3   6       47.65       49.56     18.39 o 
   8   3   6      139.43      118.49     21.45 o 
   9   3   6       14.57      -15.58     25.97 o 
  10   3   6       26.37        0.37     35.55 o 
  11   3   6        0.68      -20.45     40.58 o 
   0   4   6       32.34       10.18     10.32 o 
   1   4   6        1.20        6.94      7.85 o 
   2   4   6      780.11      822.46     21.26 o 
   3   4   6        6.12       -6.12     10.86 o 
   4   4   6     1708.74     1924.47     27.80 o 
   5   4   6      945.62      865.13     24.65 o 
   6   4   6      565.60      497.47     23.15 o 
   7   4   6      613.42      588.99     26.80 o 
   8   4   6       57.71       36.18     25.02 o 
   9   4   6      761.45      770.87     42.25 o 
  10   4   6       47.40       52.06     38.88 o 
   1   5   6       20.89       45.15     10.16 o 
   2   5   6      643.70      525.66     17.15 o 
   3   5   6     2078.77     1949.24     26.46 o 
   4   5   6      493.13      495.12     19.64 o 
   5   5   6     1291.08     1127.74     25.92 o 
   6   5   6       39.87       48.02     18.94 o 
   7   5   6        6.10       -0.49     20.62 o 
   8   5   6        0.70      -12.78     29.95 o 
   9   5   6        0.05      -12.06     34.00 o 
   0   6   6      334.38      321.85     24.30 o 
   1   6   6      957.53      940.10     23.94 o 
   2   6   6      851.60      797.76     19.84 o 
   3   6   6      800.12      745.33     22.99 o 
   4   6   6      668.93      644.35     23.48 o 
   5   6   6        9.86      -16.20     17.68 o 
   6   6   6      297.05      272.19     25.89 o 
   7   6   6       45.92       48.07     29.96 o 
   8   6   6       77.44       78.45     33.61 o 
   9   6   6      156.07      148.78     40.25 o 
  10   6   6       16.58      -11.25     44.81 o 
   1   7   6      384.72      348.21     18.18 o 
   2   7   6      568.71      456.53     20.12 o 
   3   7   6      607.61      653.55     23.86 o 
   4   7   6       39.72       24.28     18.23 o 
   5   7   6      772.32      718.31     31.18 o 
   6   7   6        3.32        0.28     23.73 o 
   7   7   6       78.28       83.92     34.41 o 
   8   7   6       52.00       97.39     38.61 o 
   9   7   6       91.64       93.19     42.66 o 
   0   8   6      425.99      400.59     40.31 o 
   1   8   6      236.27      229.45     21.26 o 
   2   8   6      341.68      247.21     22.08 o 
   3   8   6       60.76       45.82     21.32 o 
   4   8   6      177.51      188.93     25.39 o 
   5   8   6       54.25       37.97     24.93 o 
   6   8   6      348.79      345.14     36.05 o 
   7   8   6       19.61       38.12     38.13 o 
   8   8   6        0.13      -35.37     40.80 o 
   1   9   6      992.29      856.58     29.82 o 
   2   9   6      127.44      127.48     24.46 o 
   3   9   6      330.92      376.62     29.83 o 
   4   9   6      680.02      729.29     35.49 o 
   5   9   6      163.89      163.30     33.39 o 
   6   9   6      598.52      646.01     44.20 o 
   7   9   6      110.06      123.83     41.26 o 
   0  10   6       54.78       18.82     33.46 o 
   1  10   6       84.71       60.07     26.29 o 
   2  10   6       59.86       28.79     26.49 o 
   3  10   6      307.45      254.21     30.44 o 
   4  10   6      411.84      411.05     36.33 o 
   5  10   6       16.93        7.31     35.15 o 
   6  10   6      837.45      933.82     50.92 o 
   1  11   6        5.37      -21.22     30.40 o 
   2  11   6      181.09      142.58     32.48 o 
   3  11   6      622.48      689.28     46.30 o 
   4  11   6      259.87      280.14     42.27 o 
   5  11   6        3.08      -26.68     40.40 o 
   0  12   6      833.89      959.74     78.60 o 
   1  12   6       51.14       57.32     42.91 o 
   2  12   6       93.90      145.55     47.00 o 
   1   1   7       83.04       31.45      8.95 o 
   2   1   7     6200.21     7519.96     94.15 o 
   3   1   7     6662.41     8218.23     55.76 o 
   4   1   7      959.62      863.96     16.73 o 
   5   1   7     1033.53      905.77     19.93 o 
   6   1   7      701.62      644.88     20.91 o 
   7   1   7        2.52      -14.76     17.56 o 
   9   1   7      105.98       75.20     20.76 o 
  10   1   7      385.24      448.76     31.82 o 
  11   1   7      132.76      109.72     34.61 o 
   0   2   7      644.14      796.49     23.93 o 
   3   2   7     1855.01     1704.39     20.63 o 
   4   2   7       32.01       14.99      9.92 o 
   5   2   7       73.35       71.21     12.33 o 
   6   2   7     1755.40     1765.19     33.01 o 
   7   2   7      125.74      120.31     18.75 o 
   8   2   7      294.38      297.63     22.95 o 
   9   2   7      173.43      200.59     28.24 o 
  10   2   7      280.25      266.40     37.21 o 
  11   2   7       26.46        0.41     34.78 o 
   1   3   7      396.48      494.66     16.15 o 
   2   3   7     2216.58     2332.59     30.22 o 
   3   3   7       18.47       20.52      9.33 o 
   4   3   7     2559.64     2756.64     26.86 o 
   5   3   7     4464.99     4754.66     37.96 o 
   6   3   7     1665.09     1781.58     29.13 o 
   7   3   7       70.22       61.64     18.67 o 
   8   3   7      265.76      279.70     27.35 o 
   9   3   7      286.86      255.83     34.38 o 
  10   3   7      400.63      408.86     41.60 o 
  11   3   7       53.77       38.72     41.49 o 
   0   4   7     3034.37     3197.38     42.08 o 
   1   4   7     3563.91     3714.30     60.10 o 
   2   4   7      305.07      294.86     14.71 o 
   3   4   7       50.53       38.56     11.61 o 
   4   4   7     2031.57     2155.22     26.29 o 
   6   4   7      324.90      365.18     21.79 o 
   7   4   7      344.03      392.02     24.44 o 
   8   4   7      852.61      854.87     39.88 o 
   9   4   7       97.02       79.27     33.76 o 
  10   4   7      170.91      124.39     39.13 o 
   1   5   7        5.97       16.33     10.05 o 
   2   5   7      596.74      525.31     17.58 o 
   3   5   7      452.00      435.31     18.00 o 
   4   5   7     2298.90     2211.27     28.86 o 
   5   5   7      240.15      224.59     18.56 o 
   6   5   7     1436.76     1345.98     31.06 o 
   8   5   7       52.90       28.08     31.13 o 
   9   5   7       56.93       48.07     36.27 o 
  10   5   7      149.99      148.15     43.17 o 
   0   6   7    16066.75    18845.82    133.87 o 
   1   6   7     1156.49     1042.34     25.11 o 
   2   6   7      711.13      614.83     18.85 o 
   3   6   7     1836.92     1842.82     28.43 o 
   4   6   7     3070.22     3269.52     36.75 o 
   5   6   7      357.50      311.63     23.70 o 
   6   6   7      128.39      134.65     23.20 o 
   7   6   7     1279.56     1363.09     45.01 o 
   8   6   7       36.34       32.76     33.61 o 
   9   6   7       15.88       21.27     37.84 o 
   1   7   7        0.74      -10.06     13.88 o 
   2   7   7        7.56        4.91     14.98 o 
   3   7   7      404.11      367.18     21.80 o 
   4   7   7      921.32      978.27     29.87 o 
   5   7   7     2341.09     2258.61     40.90 o 
   6   7   7       35.10        3.92     27.71 o 
   7   7   7        1.18       -2.39     32.30 o 
   8   7   7        0.26        9.70     41.54 o 
   9   7   7      198.29      207.47     45.35 o 
   0   8   7       31.20       12.69     23.78 o 
   1   8   7      486.29      450.79     23.67 o 
   2   8   7      425.15      451.93     26.48 o 
   3   8   7      567.43      563.53     31.31 o 
   4   8   7      129.48      122.35     24.49 o 
   5   8   7      161.30      187.30     30.77 o 
   6   8   7      630.08      714.12     43.72 o 
   7   8   7       34.67       51.13     37.33 o 
   8   8   7      220.61      254.42     47.68 o 
   1   9   7        1.44       11.97     21.75 o 
   2   9   7        0.79       10.95     22.70 o 
   3   9   7      498.38      562.57     31.61 o 
   4   9   7        8.62        3.27     25.17 o 
   5   9   7      142.01      101.75     32.96 o 
   6   9   7       62.56       72.12     35.26 o 
   7   9   7      127.02      115.44     42.16 o 
   0  10   7      168.36      142.69     34.15 o 
   1  10   7      402.43      377.83     30.37 o 
   2  10   7      479.59      510.23     33.15 o 
   3  10   7       17.62        1.89     27.34 o 
   4  10   7       69.34       54.84     33.79 o 
   5  10   7       37.96       50.22     36.19 o 
   6  10   7       32.68        9.05     38.79 o 
   1  11   7       49.59       41.83     37.29 o 
   2  11   7       68.69       76.28     30.71 o 
   3  11   7      409.12      430.67     41.29 o 
   4  11   7        4.01      -29.30     37.20 o 
   5  11   7        1.25       20.58     50.31 o 
   0  12   7      144.39      184.60     63.86 o 
   1  12   7      100.17      107.47     44.40 o 
   2  12   7       56.54       45.66     49.31 o 
   0   0   8      153.81      362.92     24.50 o 
   1   0   8     5022.55     5493.37     47.18 o 
   2   0   8       15.62       -5.01     12.43 o 
   3   0   8       29.85       43.09     18.75 o 
   4   0   8     1230.94     1024.37     25.90 o 
   5   0   8      219.62      161.51     19.07 o 
   6   0   8     4926.02     5154.50     71.93 o 
   7   0   8     1595.11     1542.17     60.49 o 
   8   0   8     4000.73     4333.63    155.75 o 
   9   0   8     2852.14     2829.63     67.37 o 
  10   0   8       42.55       46.55     37.92 o 
  11   0   8        3.65       17.70     43.89 o 
   1   1   8     5784.13     6915.44     70.98 o 
   2   1   8        3.84       -5.94      9.05 o 
   3   1   8     1046.99      947.02     16.65 o 
   4   1   8       84.97      124.35     10.63 o 
   5   1   8      211.52      222.63     13.92 o 
   6   1   8      176.37      179.04     15.60 o 
   7   1   8       91.71       84.18     17.28 o 
   8   1   8      549.61      476.21     24.38 o 
   9   1   8      227.77      196.22     25.22 o 
  10   1   8        0.83      -21.31     26.25 o 
  11   1   8      110.40       79.80     46.37 o 
   0   2   8     6577.63     8453.52     87.07 o 
   1   2   8     3172.13     3279.62     32.15 o 
   2   2   8     5389.82     6345.06     40.90 o 
   3   2   8      103.12       79.63     13.22 o 
   4   2   8      268.81      252.31     12.48 o 
   5   2   8       11.52       11.51     11.43 o 
   6   2   8      977.68     1001.28     23.72 o 
   7   2   8     1054.97      974.40     27.10 o 
   8   2   8      341.76      339.56     26.78 o 
   9   2   8      156.26      122.43     27.40 o 
  10   2   8       82.84       76.46     34.68 o 
  11   2   8      296.80      283.72     38.66 o 
   1   3   8     7024.98     8502.66     52.80 o 
   2   3   8      113.55      116.87     11.24 o 
   3   3   8      306.37      379.35     18.30 o 
   4   3   8      348.95      330.87     14.74 o 
   5   3   8     1404.24     1405.04     24.28 o 
   6   3   8      111.12       74.87     16.23 o 
   7   3   8        0.00      -10.55     17.72 o 
   8   3   8     1347.59     1433.61     43.21 o 
   9   3   8       72.19       38.02     32.08 o 
  10   3   8       53.04       82.38     36.93 o 
   0   4   8     3083.00     2986.29     37.40 o 
   2   4   8        0.39       -1.38     11.33 o 
   3   4   8       32.43        1.32     12.42 o 
   4   4   8      991.24      864.68     19.84 o 
   5   4   8      237.25      196.17     16.47 o 
   6   4   8      881.53      787.68     26.25 o 
   7   4   8       49.21       51.59     25.31 o 
   8   4   8      832.30      787.20     39.09 o 
   9   4   8      117.22      140.26     35.34 o 
  10   4   8     1026.45     1160.93     52.98 o 
   1   5   8       48.90       39.41      9.99 o 
   3   5   8       63.63       62.85     13.28 o 
   4   5   8      669.99      577.76     20.97 o 
   5   5   8      215.70      245.58     21.00 o 
   6   5   8      126.59       86.43     25.69 o 
   7   5   8      261.21      228.25     30.99 o 
   8   5   8       15.64       15.48     31.49 o 
   9   5   8      296.53      303.99     53.81 o 
  10   5   8     1193.94     1222.28     54.92 o 
   0   6   8     1932.53     1900.36     32.00 o 
   1   6   8       36.01       31.18     12.51 o 
   2   6   8       24.01        5.74     12.89 o 
   3   6   8      787.64      676.62     22.21 o 
   4   6   8       14.29       10.24     17.44 o 
   5   6   8       37.71       29.30     19.72 o 
   6   6   8      152.26      183.19     27.22 o 
   7   6   8       63.17       46.13     37.21 o 
   8   6   8      569.11      622.90     43.43 o 
   9   6   8      320.99      352.42     43.97 o 
   1   7   8        9.96       10.28     14.42 o 
   2   7   8     1017.92      946.85     26.49 o 
   3   7   8      724.24      617.80     26.27 o 
   4   7   8      226.93      201.18     22.39 o 
   5   7   8      526.94      557.90     31.95 o 
   6   7   8       15.14       -1.01     27.90 o 
   7   7   8      206.78      211.18     36.55 o 
   8   7   8        8.18      -24.45     37.02 o 
   9   7   8       84.16       55.72     47.00 o 
   0   8   8        6.51      -22.53     22.53 o 
   1   8   8      381.32      375.27     24.28 o 
   2   8   8      374.28      354.88     25.10 o 
   3   8   8      315.09      253.87     25.69 o 
   4   8   8        0.75      -11.77     22.60 o 
   5   8   8       17.71       13.06     27.71 o 
   6   8   8       23.53      -12.70     31.41 o 
   7   8   8       17.38       34.22     37.47 o 
   8   8   8       77.93       65.74     42.74 o 
   1   9   8       53.53       44.78     22.30 o 
   2   9   8      386.78      329.04     27.22 o 
   3   9   8      221.66      220.74     28.82 o 
   4   9   8      396.72      372.78     35.28 o 
   5   9   8       37.05       32.17     31.38 o 
   6   9   8      326.61      287.57     38.95 o 
   7   9   8        0.85        0.31     40.94 o 
   0  10   8      145.48      124.83     44.81 o 
   1  10   8       64.59       42.45     26.06 o 
   2  10   8       15.39        5.62     26.43 o 
   3  10   8       56.25       20.54     33.28 o 
   4  10   8      126.93      122.32     35.06 o 
   5  10   8        1.67       -0.63     35.62 o 
   6  10   8        2.59      -21.65     39.56 o 
   1  11   8        9.54       -8.40     37.04 o 
   2  11   8      204.51      190.12     40.17 o 
   3  11   8       20.29       27.50     38.23 o 
   4  11   8      289.68      402.19     45.25 o 
   0  12   8        0.04       23.52     58.19 o 
   1  12   8       37.34       58.97     44.82 o 
   1   1   9     5521.98     6882.54     53.63 o 
   2   1   9       22.25        4.00      9.98 o 
   4   1   9      172.94      170.22     15.65 o 
   5   1   9     4841.31     5217.13     36.87 o 
   6   1   9       19.27        7.21     13.38 o 
   7   1   9     6014.30     6758.39     51.24 o 
   8   1   9      138.04      167.75     21.69 o 
   9   1   9       36.26       23.36     22.51 o 
  10   1   9        5.27      -16.23     28.64 o 
  11   1   9      455.62      530.56     41.20 o 
   0   2   9      620.51      482.02     15.84 o 
   1   2   9     7701.36     9297.97     86.81 o 
   2   2   9     4768.52     5781.88     52.73 o 
   3   2   9      587.22      474.21     25.51 o 
   4   2   9     1807.68     1896.32     30.62 o 
   5   2   9      345.19      320.36     15.35 o 
   6   2   9     1273.16     1242.84     36.12 o 
   7   2   9      427.15      411.68     22.38 o 
   8   2   9        2.45       -0.07     21.79 o 
   9   2   9     1952.61     1963.43     49.24 o 
  10   2   9       39.23       45.42     32.00 o 
  11   2   9        0.87      -17.00     35.02 o 
   1   3   9     4215.88     4747.05     51.59 o 
   2   3   9      206.74      268.42     15.83 o 
   3   3   9     5886.32     6327.81     67.69 o 
   4   3   9       16.90       11.72     14.03 o 
   5   3   9     3328.86     3418.96     52.84 o 
   7   3   9      957.87      897.54     31.38 o 
   8   3   9      283.54      301.12     32.76 o 
   9   3   9        0.54       10.45     30.96 o 
  10   3   9      456.65      501.55     44.46 o 
   0   4   9     1658.27     1357.77     45.36 o 
   1   4   9     2550.96     2830.89     31.16 o 
   2   4   9      758.83      781.23     19.39 o 
   3   4   9       10.03       -5.43     12.04 o 
   4   4   9      361.47      333.98     22.52 o 
   5   4   9       72.77       69.32     14.81 o 
   6   4   9     1564.63     1440.31     38.54 o 
   7   4   9      683.88      608.42     33.81 o 
   8   4   9        3.28      -29.44     29.44 o 
   9   4   9     1134.34     1228.64     48.42 o 
  10   4   9        8.54       69.17     40.02 o 
   1   5   9        1.77        0.74      9.35 o 
   2   5   9      122.75      101.14     14.13 o 
   3   5   9      623.14      565.73     21.20 o 
   4   5   9       75.14       72.95     16.20 o 
   5   5   9     3163.83     3469.87     44.46 o 
   6   5   9      145.86      101.63     26.27 o 
   7   5   9       18.96       -9.42     27.45 o 
   8   5   9       40.13       -2.56     32.05 o 
   9   5   9       75.21       91.37     38.35 o 
  10   5   9      106.24      129.60     43.58 o 
   1   6   9     1432.95     1202.54     23.98 o 
   2   6   9       28.49        0.40     12.66 o 
   3   6   9      197.52      162.58     18.39 o 
   4   6   9      635.94      605.48     28.36 o 
   5   6   9       22.37      -13.37     21.56 o 
   6   6   9       66.82       44.61     25.41 o 
   7   6   9     1292.08     1266.71     57.47 o 
   8   6   9      247.32      298.25     38.24 o 
   9   6   9       74.14      116.66     41.00 o 
   1   7   9        0.79      -13.61     13.61 o 
   2   7   9        5.09       -5.98     17.19 o 
   3   7   9       69.40       74.27     19.75 o 
   4   7   9       10.78      -11.11     20.51 o 
   5   7   9      638.56      686.86     33.21 o 
   6   7   9        1.99      -27.77     27.77 o 
   7   7   9       79.38       89.35     34.86 o 
   8   7   9        1.64      -31.49     37.44 o 
   9   7   9        5.32      -26.93     43.63 o 
   0   8   9       94.79       84.40     24.27 o 
   1   8   9     1376.20     1315.76     37.21 o 
   2   8   9       54.22       36.51     20.79 o 
   3   8   9      207.25      183.29     25.54 o 
   4   8   9      228.34      190.13     30.05 o 
   5   8   9      166.11      151.91     30.90 o 
   6   8   9       62.38       46.28     32.39 o 
   7   8   9      295.86      332.13     43.06 o 
   8   8   9       15.80       41.98     42.73 o 
   1   9   9       22.38      -18.16     21.47 o 
   2   9   9      151.12      122.27     24.81 o 
   3   9   9       14.78        7.56     27.51 o 
   4   9   9       67.04       66.12     30.19 o 
   5   9   9       43.89       67.74     32.19 o 
   6   9   9        3.73        7.89     35.54 o 
   7   9   9      101.79      113.99     43.75 o 
   0  10   9        0.67      -18.44     42.75 o 
   1  10   9      493.17      574.06     39.93 o 
   2  10   9      335.00      292.75     30.29 o 
   3  10   9      350.59      397.30     38.09 o 
   4  10   9       10.68       18.40     34.10 o 
   5  10   9       39.47       25.54     35.37 o 
   6  10   9      195.30      235.82     43.52 o 
   1  11   9       72.58       29.58     37.53 o 
   2  11   9        9.50       -3.86     40.66 o 
   3  11   9        4.27      -50.21     50.21 o 
   4  11   9       56.85       36.36     40.13 o 
   0  12   9       24.60      -93.51    114.16 o 
   1   0  10      455.14      515.03     16.04 o 
   2   0  10      103.98       76.41     15.54 o 
   3   0  10      243.86      271.45     18.45 o 
   4   0  10     2119.81     2051.79     36.77 o 
   5   0  10       19.31       -4.07     16.84 o 
   6   0  10     1335.90     1335.03     39.70 o 
   7   0  10     3419.86     3789.98     59.09 o 
   8   0  10        0.62       -7.93     27.60 o 
   9   0  10      293.93      276.95     37.00 o 
  10   0  10       52.70       31.91     47.48 o 
  11   0  10      309.69      419.94     65.62 o 
   1   1  10     2686.36     3265.14     24.73 o 
   2   1  10     1573.32     1616.05     24.21 o 
   3   1  10     3160.39     3723.32     36.62 o 
   4   1  10       10.21        9.21     11.71 o 
   5   1  10     2090.92     2078.99     25.21 o 
   6   1  10      274.04      253.65     16.80 o 
   7   1  10      931.24      933.60     33.91 o 
   8   1  10      548.71      612.90     27.55 o 
   9   1  10        5.76       -7.05     24.71 o 
  10   1  10       53.67       95.30     30.62 o 
  11   1  10       47.38       98.10     40.77 o 
   0   2  10     4302.60     3977.38     59.90 o 
   1   2  10      617.20      630.01     17.64 o 
   2   2  10       24.04        3.83     11.31 o 
   3   2  10      141.37      131.20     14.96 o 
   4   2  10      274.51      254.59     15.91 o 
   5   2  10      164.39      143.90     16.11 o 
   6   2  10     1852.74     1756.43     43.01 o 
   7   2  10       85.84       85.29     21.19 o 
   8   2  10     3227.10     3325.82     54.61 o 
   9   2  10      600.69      671.36     40.31 o 
  10   2  10      512.68      544.66     39.03 o 
   3   3  10      604.78      686.92     23.17 o 
   4   3  10      293.32      273.15     18.85 o 
   5   3  10      265.34      241.66     18.05 o 
   6   3  10       14.02        8.28     22.23 o 
   7   3  10      264.64      261.87     28.86 o 
   8   3  10      488.06      510.20     36.04 o 
   9   3  10       34.12       33.15     31.86 o 
  10   3  10      534.20      536.66     50.17 o 
   0   4  10     2068.79     1996.60     54.17 o 
   1   4  10      696.31      784.59     18.02 o 
   2   4  10     8433.12     9909.13     83.54 o 
   3   4  10       23.55       -0.32     15.19 o 
   4   4  10      100.83      123.45     17.85 o 
   5   4  10      308.81      292.73     23.17 o 
   6   4  10        0.55      -14.81     22.98 o 
   7   4  10        0.40      -25.33     25.33 o 
   8   4  10     2176.33     2312.04     52.76 o 
   9   4  10      675.78      773.01     46.81 o 
  10   4  10      176.52      167.81     42.66 o 
   1   5  10       33.47       22.80     11.49 o 
   2   5  10     3299.54     3564.01     72.65 o 
   3   5  10      355.71      269.17     17.92 o 
   4   5  10       44.46       19.13     16.66 o 
   5   5  10      114.06       74.45     21.99 o 
   6   5  10       14.48        0.45     23.09 o 
   7   5  10       57.55       61.03     28.80 o 
   8   5  10       12.82       -1.27     32.38 o 
   9   5  10       50.16       62.06     38.74 o 
  10   5  10      738.88      885.78     59.94 o 
   0   6  10     1166.56      990.16     24.63 o 
   1   6  10       60.78       42.88     11.44 o 
   2   6  10      755.42      565.65     21.10 o 
   3   6  10       28.88       19.15     16.88 o 
   4   6  10      310.78      347.83     26.89 o 
   5   6  10        0.80      -21.78     21.78 o 
   6   6  10      260.27      217.47     28.23 o 
   7   6  10      134.27      128.19     31.96 o 
   8   6  10      213.67      214.82     37.49 o 
   9   6  10       43.02       22.36     39.58 o 
   1   7  10        0.71       -8.73     13.19 o 
   2   7  10      430.27      348.99     22.90 o 
   3   7  10      288.55      253.68     22.63 o 
   4   7  10      602.20      558.60     31.55 o 
   5   7  10       85.22       58.53     24.87 o 
   6   7  10      341.07      372.40     34.56 o 
   7   7  10       40.58       56.46     33.78 o 
   8   7  10       54.48        5.80     38.59 o 
   0   8  10       13.01      -14.40     22.00 o 
   1   8  10       10.07       -6.33     17.90 o 
   2   8  10       34.89       44.85     21.33 o 
   3   8  10       21.76        3.44     25.17 o 
   4   8  10       42.02       54.97     29.24 o 
   5   8  10        2.29      -21.89     27.69 o 
   6   8  10      602.50      612.65     41.54 o 
   7   8  10       11.86       23.40     38.41 o 
   8   8  10        1.28      -22.38     42.96 o 
   1   9  10       42.55       31.36     22.22 o 
   2   9  10      153.07      138.26     26.13 o 
   3   9  10        1.39        0.71     27.83 o 
   4   9  10      335.79      379.69     36.26 o 
   5   9  10       22.25       -3.09     32.60 o 
   6   9  10      131.13      157.59     37.58 o 
   7   9  10        0.92       -0.75     41.54 o 
   0  10  10       15.43       31.19     45.53 o 
   1  10  10        0.07       -2.18     31.24 o 
   2  10  10       23.49       40.50     41.69 o 
   3  10  10       96.65       98.61     34.50 o 
   4  10  10      156.64      160.57     35.90 o 
   5  10  10       12.25       12.84     36.20 o 
   6  10  10       22.59       66.00     90.32 o 
   1  11  10        0.14      -24.90     40.62 o 
   2  11  10      136.06      144.64     52.52 o 
   3  11  10       20.54       23.28     51.63 o 
   4  11  10      346.01      437.10     58.41 o 
   1   1  11      889.33      831.77     16.40 o 
   3   1  11     6219.97     7101.62     52.71 o 
   4   1  11     1000.14      963.14     24.77 o 
   5   1  11     2260.71     2104.12     33.09 o 
   6   1  11      169.86      187.36     21.44 o 
   7   1  11     1544.71     1448.94     30.43 o 
   8   1  11     2319.81     2284.89     38.13 o 
   9   1  11       42.77       15.93     26.40 o 
  10   1  11      681.19      721.77     42.91 o 
   0   2  11       99.58      150.52     13.44 o 
   1   2  11     2757.41     2992.07     58.48 o 
   3   2  11      128.47      160.29     16.58 o 
   4   2  11      646.19      657.77     22.33 o 
   5   2  11       33.72       24.74     14.90 o 
   6   2  11      700.25      723.02     28.19 o 
   7   2  11      193.01      188.74     26.12 o 
   8   2  11      668.33      663.15     35.92 o 
   9   2  11      519.56      593.20     40.38 o 
  10   2  11      338.11      354.01     41.14 o 
   1   3  11      585.02      523.20     17.33 o 
   2   3  11      140.56      137.03     20.02 o 
   3   3  11      481.13      445.45     21.28 o 
   4   3  11     1438.59     1421.70     29.97 o 
   5   3  11     1550.15     1475.36     34.68 o 
   6   3  11     5020.01     5442.22     59.98 o 
   7   3  11       60.61       28.62     25.05 o 
   8   3  11      278.29      266.11     37.02 o 
   9   3  11        8.01       12.05     32.07 o 
  10   3  11       26.50        4.89     38.24 o 
   0   4  11    12771.77    14382.95    111.67 o 
   1   4  11      482.25      457.76     22.81 o 
   2   4  11      738.39      722.75     24.29 o 
   3   4  11      538.69      501.28     26.81 o 
   4   4  11      147.77      109.24     18.26 o 
   5   4  11      102.94       98.31     21.37 o 
   6   4  11      614.24      615.22     33.28 o 
   7   4  11     1033.61      996.81     51.45 o 
   8   4  11        7.28        6.54     30.76 o 
   9   4  11      195.48      157.69     40.81 o 
  10   4  11        5.07       -4.04     40.28 o 
   1   5  11      226.02      169.16     14.03 o 
   2   5  11      206.73      182.57     15.24 o 
   3   5  11       51.84       39.28     15.13 o 
   4   5  11     1204.77     1154.41     32.77 o 
   5   5  11       27.91       -3.72     21.03 o 
   6   5  11      634.20      646.74     32.11 o 
   7   5  11       11.97       12.96     28.74 o 
   8   5  11        9.27      -16.72     32.61 o 
   9   5  11      198.64      212.49     40.82 o 
   0   6  11      381.15      353.58     21.35 o 
   1   6  11      299.15      291.94     16.67 o 
   2   6  11      308.59      317.65     18.48 o 
   3   6  11        0.04        1.48     17.10 o 
   4   6  11      102.24       90.31     23.29 o 
   5   6  11      128.35       98.36     23.84 o 
   6   6  11       53.62       32.91     25.76 o 
   7   6  11      342.47      366.41     36.21 o 
   8   6  11      746.59      830.09     46.17 o 
   9   6  11      417.56      495.04     50.77 o 
   1   7  11       34.12       26.71     15.91 o 
   2   7  11       32.59       12.07     18.09 o 
   3   7  11       85.05       67.50     22.60 o 
   4   7  11      676.20      676.02     33.05 o 
   5   7  11        9.98       -0.92     24.85 o 
   6   7  11        1.32      -21.03     27.86 o 
   7   7  11       49.39       69.84     34.93 o 
   8   7  11        6.17        4.57     38.91 o 
   0   8  11      777.08      759.03     57.39 o 
   1   8  11      573.70      525.58     25.55 o 
   2   8  11      665.68      658.83     30.07 o 
   3   8  11        2.90       21.83     25.56 o 
   4   8  11     1205.82     1203.31     44.89 o 
   5   8  11      172.52      186.61     31.71 o 
   6   8  11      141.73      145.76     34.80 o 
   7   8  11      283.45      312.55     43.37 o 
   8   8  11        3.19       29.34     50.19 o 
   1   9  11       19.78       -7.67     27.41 o 
   2   9  11       47.10       79.32     27.64 o 
   3   9  11       10.12       -0.76     27.84 o 
   4   9  11       66.10       66.41     33.34 o 
   5   9  11      163.60      136.11     34.06 o 
   6   9  11        1.11       42.79     37.41 o 
   7   9  11       65.06       52.89     45.09 o 
   0  10  11      259.21      232.94     49.56 o 
   1  10  11      328.70      355.38     41.45 o 
   2  10  11        7.57        6.44     43.31 o 
   3  10  11       26.38        4.90     43.80 o 
   4  10  11        0.01        8.23     34.31 o 
   5  10  11       69.41       77.79     37.42 o 
   1  11  11        8.56       16.81     41.01 o 
   2  11  11        0.33       18.61     50.52 o 
   3  11  11      231.94      316.67     58.06 o 
   2   0  12     2000.27     2063.76     49.24 o 
   3   0  12      183.72      155.48     18.51 o 
   4   0  12     1288.68     1095.07     29.64 o 
   5   0  12        4.66        0.74     18.47 o 
   6   0  12      430.50      415.85     28.95 o 
   7   0  12     7550.69     7992.02    201.32 o 
   8   0  12      465.95      409.34     35.60 o 
   9   0  12      200.87      222.75     47.63 o 
  10   0  12       80.02       32.24     51.03 o 
   1   1  12     1492.40     1412.81     21.24 o 
   2   1  12      102.39      109.37     12.11 o 
   3   1  12        3.05       -6.53     11.64 o 
   4   1  12       88.93       54.44     12.08 o 
   5   1  12      222.74      269.48     16.73 o 
   6   1  12      318.89      318.54     19.75 o 
   7   1  12        8.76        8.01     17.72 o 
   8   1  12       60.80       10.29     22.59 o 
   9   1  12       27.18       13.92     26.50 o 
  10   1  12        1.88      -34.46     34.46 o 
   0   2  12     3024.31     3663.55     49.80 o 
   1   2  12     1288.08     1143.21     26.74 o 
   2   2  12     2609.06     2633.35     31.00 o 
   3   2  12      212.17      210.83     17.19 o 
   4   2  12        1.10       -3.58     14.31 o 
   5   2  12      936.04      879.46     24.60 o 
   6   2  12      293.30      273.51     26.08 o 
   7   2  12      716.39      728.95     34.19 o 
   8   2  12        0.39      -27.69     27.69 o 
   9   2  12     1234.86     1207.52     40.53 o 
  10   2  12       71.13       57.39     33.11 o 
   1   3  12        2.29        4.69     11.53 o 
   2   3  12        0.10      -13.35     13.56 o 
   3   3  12     1156.90     1115.91     27.25 o 
   4   3  12       64.13       58.62     16.63 o 
   5   3  12      325.35      325.25     23.35 o 
   6   3  12      275.98      312.68     27.45 o 
   7   3  12      193.56      149.30     27.41 o 
   8   3  12        0.72      -14.74     28.28 o 
   9   3  12      187.46      163.40     35.53 o 
  10   3  12      334.81      375.17     44.81 o 
   0   4  12     3442.53     3462.44     48.89 o 
   1   4  12      997.49      860.38     20.84 o 
   2   4  12      598.74      637.51     22.52 o 
   3   4  12      226.26      261.60     20.44 o 
   4   4  12      196.72      159.48     21.27 o 
   5   4  12      619.08      643.09     29.15 o 
   6   4  12     1474.10     1455.01     39.86 o 
   7   4  12        6.48       -9.10     26.86 o 
   8   4  12        2.55       28.01     31.20 o 
   9   4  12      594.28      676.62     46.24 o 
  10   4  12      161.32      192.81     43.51 o 
   1   5  12      350.35      305.31     17.51 o 
   2   5  12       32.93       34.71     13.65 o 
   3   5  12       99.71       85.03     19.07 o 
   4   5  12      365.99      365.89     26.77 o 
   5   5  12      238.12      211.25     24.73 o 
   6   5  12      158.78      175.85     26.76 o 
   7   5  12      134.34       76.98     30.76 o 
   8   5  12       60.96       16.98     33.23 o 
   9   5  12       64.86      102.25     39.89 o 
   0   6  12        5.83       10.80     15.82 o 
   1   6  12       91.18       85.22     14.83 o 
   2   6  12       21.22       24.82     15.23 o 
   3   6  12      266.46      187.17     22.57 o 
   4   6  12      338.98      320.84     27.26 o 
   5   6  12        0.07        4.12     23.27 o 
   6   6  12      328.05      311.90     31.44 o 
   7   6  12      529.09      587.38     40.34 o 
   8   6  12        0.26      -21.40     36.48 o 
   9   6  12       25.75       16.31     42.21 o 
   1   7  12     1008.42      762.63     23.78 o 
   2   7  12      142.53      121.43     20.16 o 
   3   7  12      280.59      298.12     25.96 o 
   4   7  12      916.59      838.23     39.68 o 
   5   7  12       63.33       72.37     26.31 o 
   6   7  12      147.72      149.11     31.12 o 
   7   7  12        4.82      -11.98     34.19 o 
   8   7  12       41.80       -2.17     39.90 o 
   0   8  12        4.13        9.86     28.09 o 
   1   8  12       88.99       98.05     25.61 o 
   2   8  12       10.47       -2.32     23.15 o 
   3   8  12      255.88      302.15     32.29 o 
   4   8  12      133.97      145.94     31.17 o 
   5   8  12        5.69      -23.50     29.60 o 
   6   8  12      213.85      241.83     36.80 o 
   7   8  12       61.62       45.26     38.82 o 
   1   9  12        8.31        1.64     34.99 o 
   2   9  12      153.71      143.31     39.46 o 
   3   9  12      622.91      697.70     40.03 o 
   4   9  12      350.45      379.08     41.31 o 
   5   9  12      210.09      185.56     36.62 o 
   6   9  12      132.92      153.68     38.96 o 
   0  10  12       62.48       30.82     47.87 o 
   1  10  12       15.26        2.84     42.57 o 
   2  10  12      178.41      162.80     47.23 o 
   3  10  12       24.31       37.19     45.74 o 
   4  10  12      243.88      286.81     56.80 o 
   5  10  12        2.18       25.91     37.05 o 
   1  11  12        2.54       46.15     48.54 o 
   2  11  12       56.23       66.94     53.06 o 
   3  11  12      114.64      115.10     54.78 o 
   1   1  13      744.78      787.73     16.30 o 
   2   1  13      822.52      739.40     18.57 o 
   3   1  13       84.69       97.25     13.81 o 
   4   1  13      890.37      765.62     21.36 o 
   5   1  13     1447.61     1337.31     25.24 o 
   6   1  13       47.87       23.62     16.21 o 
   7   1  13      742.69      676.31     34.14 o 
   8   1  13      114.04       99.63     24.34 o 
   9   1  13       84.70      139.28     32.63 o 
  10   1  13      550.22      622.46     45.86 o 
   0   2  13      280.52      267.50     14.45 o 
   1   2  13      100.54       79.51     12.22 o 
   2   2  13     2372.75     2415.11     30.91 o 
   3   2  13      827.19      731.12     23.46 o 
   4   2  13       45.46       25.95     15.56 o 
   5   2  13       48.31       41.83     19.99 o 
   6   2  13      335.06      312.12     26.97 o 
   7   2  13      941.27      903.62     36.67 o 
   8   2  13        0.60      -27.29     27.29 o 
   9   2  13        9.89        5.29     27.71 o 
  10   2  13        6.47      -22.35     35.57 o 
   1   3  13     3897.89     4622.65     54.49 o 
   2   3  13      762.65      681.43     22.48 o 
   3   3  13      139.98      125.77     17.82 o 
   4   3  13     1195.68     1149.41     31.39 o 
   5   3  13      140.27      153.18     21.92 o 
   6   3  13      819.33      817.14     39.97 o 
   7   3  13       25.05       18.99     25.78 o 
   8   3  13      394.14      389.74     35.73 o 
   9   3  13      184.27      180.90     36.54 o 
  10   3  13      240.88      224.94     38.43 o 
   0   4  13     2782.02     2980.83     48.94 o 
   1   4  13       10.43        7.33     13.28 o 
   2   4  13        0.72       -0.72     15.42 o 
   3   4  13      613.97      605.53     25.78 o 
   4   4  13      150.60      163.86     22.33 o 
   5   4  13      806.65      773.43     31.13 o 
   6   4  13     1111.04     1107.10     38.05 o 
   7   4  13      249.50      178.74     34.22 o 
   8   4  13      407.84      465.28     38.39 o 
   9   4  13       86.47       57.34     37.55 o 
   1   5  13        5.73      -13.87     13.87 o 
   2   5  13       56.29       34.09     16.45 o 
   3   5  13      406.95      369.55     24.53 o 
   4   5  13     1247.76     1109.61     34.61 o 
   5   5  13     2664.52     2711.92     43.48 o 
   6   5  13       10.46       -5.43     24.85 o 
   7   5  13      186.48      175.86     31.91 o 
   8   5  13        0.01      -28.31     33.55 o 
   9   5  13      294.79      334.92     43.85 o 
   0   6  13     3797.39     4002.43     72.99 o 
   1   6  13        6.82       -4.09     14.99 o 
   2   6  13     3478.40     3629.54     68.91 o 
   3   6  13       13.50       -8.99     20.57 o 
   4   6  13     1023.83      983.63     34.06 o 
   5   6  13      445.75      454.93     30.61 o 
   6   6  13      431.90      452.31     33.33 o 
   7   6  13        0.03        7.20     31.14 o 
   8   6  13      207.20      146.09     38.80 o 
   9   6  13      228.19      203.54     45.95 o 
   1   7  13      881.00      750.35     31.84 o 
   2   7  13      133.93      120.40     21.90 o 
   3   7  13      181.49      164.16     24.30 o 
   4   7  13       92.78       76.63     26.80 o 
   5   7  13      263.34      246.45     29.57 o 
   6   7  13       70.73       28.76     29.71 o 
   7   7  13      150.09      139.33     37.93 o 
   8   7  13        1.31       39.39     41.35 o 
   0   8  13      700.43      682.29     47.85 o 
   1   8  13        5.23        2.69     27.48 o 
   2   8  13      301.71      224.16     37.74 o 
   3   8  13       70.20       57.92     27.30 o 
   4   8  13      177.13      179.45     32.02 o 
   5   8  13        3.41      -29.33     29.33 o 
   6   8  13      202.70      239.93     37.80 o 
   7   8  13      178.69      214.28     40.44 o 
   1   9  13        3.06      -11.31     35.62 o 
   2   9  13       16.08       28.72     37.49 o 
   3   9  13      216.73      245.05     44.58 o 
   4   9  13      103.86       84.39     32.92 o 
   5   9  13       10.85       20.27     34.14 o 
   6   9  13       65.54       49.64     37.46 o 
   0  10  13      209.35      245.03     69.14 o 
   1  10  13       22.37       37.03     43.89 o 
   2  10  13      363.51      403.47     59.05 o 
   3  10  13      224.88      255.91     52.95 o 
   4  10  13      154.39      120.11     53.48 o 
   5  10  13       56.24      113.24     51.47 o 
   1  11  13       36.55       66.92     49.71 o 
   2  11  13       63.97       50.27     53.88 o 
   0   0  14      225.74      168.99     20.51 o 
   1   0  14     1818.96     1646.15     38.93 o 
   2   0  14      814.32      866.54     30.05 o 
   3   0  14       35.81       17.24     16.50 o 
   4   0  14     2530.56     2215.23     55.93 o 
   5   0  14     1761.94     1764.71     45.63 o 
   6   0  14        1.42       -9.94     30.04 o 
   7   0  14     1123.65     1173.82     54.32 o 
   8   0  14      625.23      518.44     62.39 o 
   9   0  14      459.34      399.43     54.18 o 
  10   0  14        2.38       21.98     53.92 o 
   1   1  14      161.50      191.25     10.59 o 
   2   1  14        0.42       -7.81     11.41 o 
   3   1  14       32.56        7.99     12.77 o 
   4   1  14       57.43       44.65     12.98 o 
   5   1  14     1596.78     1550.94     27.57 o 
   6   1  14      196.35      176.01     21.49 o 
   7   1  14       73.38       69.37     21.76 o 
   8   1  14        1.63      -19.14     26.32 o 
   9   1  14       13.27      -13.37     31.10 o 
  10   1  14        9.70       -6.58     36.57 o 
   0   2  14      138.40      147.75     13.55 o 
   1   2  14      137.83      126.99     12.37 o 
   2   2  14      264.94      213.95     16.74 o 
   3   2  14      917.54      794.25     25.33 o 
   4   2  14      444.87      410.59     21.77 o 
   5   2  14     1197.89     1115.40     33.49 o 
   6   2  14        6.63       11.36     22.62 o 
   7   2  14      660.96      616.96     34.62 o 
   8   2  14        5.91       -5.64     24.15 o 
   9   2  14      319.13      368.92     34.63 o 
  10   2  14       25.83       39.86     38.42 o 
   1   3  14      261.46      253.44     15.94 o 
   2   3  14       14.61       10.99     14.91 o 
   3   3  14     1768.45     1828.70     33.12 o 
   4   3  14        4.17        9.39     19.45 o 
   5   3  14     1503.97     1372.62     33.91 o 
   6   3  14      323.92      351.01     28.76 o 
   7   3  14      108.74       83.54     27.26 o 
   8   3  14       31.11       18.46     30.32 o 
   9   3  14        1.13      -33.50     33.50 o 
  10   3  14       83.73       90.82     40.34 o 
   0   4  14      504.97      584.74     31.19 o 
   1   4  14      121.01      108.61     15.09 o 
   2   4  14      268.08      283.56     20.58 o 
   3   4  14       18.74        6.89     18.13 o 
   4   4  14      181.34      197.92     23.92 o 
   5   4  14       15.62       21.26     21.04 o 
   6   4  14      157.58      143.12     27.25 o 
   7   4  14      338.26      375.98     34.78 o 
   8   4  14       90.16      123.71     35.22 o 
   9   4  14       17.02       51.11     38.64 o 
   1   5  14       68.61       64.62     15.99 o 
   2   5  14       79.42       64.62     18.54 o 
   3   5  14     2790.01     3003.32     47.20 o 
   4   5  14      298.05      330.17     27.79 o 
   5   5  14       61.35       46.28     23.20 o 
   6   5  14       32.65       13.54     25.35 o 
   7   5  14      207.91      235.63     33.90 o 
   8   5  14      165.74      183.12     36.77 o 
   9   5  14       18.05      -32.36     39.88 o 
   0   6  14      273.51      290.20     32.14 o 
   1   6  14      518.62      469.61     21.70 o 
   2   6  14      628.40      576.41     25.21 o 
   3   6  14       21.62        3.41     21.47 o 
   4   6  14      100.23       93.73     24.80 o 
   5   6  14        3.60      -23.97     23.97 o 
   6   6  14        0.62      -14.37     27.52 o 
   7   6  14       97.81       72.73     33.89 o 
   8   6  14       14.93      -22.04     37.39 o 
   1   7  14       78.47       98.00     24.62 o 
   2   7  14       57.27       76.55     22.20 o 
   3   7  14      651.55      615.38     41.86 o 
   4   7  14        9.64      -25.04     25.04 o 
   5   7  14     1212.27     1302.60     39.80 o 
   6   7  14       49.22       64.87     31.10 o 
   7   7  14       45.70       85.65     37.21 o 
   8   7  14        9.49      -27.27     41.96 o 
   0   8  14      241.59      248.37     40.97 o 
   1   8  14       58.41       34.16     29.29 o 
   2   8  14        6.99       -2.37     34.34 o 
   3   8  14      241.77      131.69     39.83 o 
   4   8  14        1.16      -15.93     29.78 o 
   5   8  14        0.03       -6.69     30.69 o 
   6   8  14        2.86      -24.83     33.69 o 
   7   8  14       15.44        4.19     38.62 o 
   1   9  14       54.24       80.22     39.35 o 
   2   9  14       11.32       -6.01     38.49 o 
   3   9  14      347.02      355.48     48.03 o 
   4   9  14      152.22      139.85     49.68 o 
   5   9  14     2145.19     2508.34     73.72 o 
   6   9  14        9.00       11.96     38.41 o 
   0  10  14      796.14      863.23    123.75 o 
   1  10  14        3.11      -26.00     44.40 o 
   2  10  14       12.76       -5.88     45.65 o 
   3  10  14      182.40      151.61     50.96 o 
   4  10  14      100.80       52.38     52.16 o 
   1  11  14      521.35      627.41     60.06 o 
   1   1  15      310.38      263.31     11.86 o 
   2   1  15       48.86       39.45     12.72 o 
   3   1  15       47.08       26.83     13.58 o 
   4   1  15     2176.96     2109.01     32.66 o 
   5   1  15      415.92      407.30     23.59 o 
   6   1  15       85.30       85.34     20.66 o 
   7   1  15      801.43      746.29     30.45 o 
   8   1  15      678.58      608.69     37.14 o 
   9   1  15        3.36      -11.28     31.74 o 
  10   1  15      445.66      503.08     46.95 o 
   0   2  15      598.89      572.18     19.19 o 
   1   2  15        2.49        7.38     11.14 o 
   2   2  15       35.31        9.96     13.10 o 
   3   2  15      325.94      336.35     20.93 o 
   4   2  15        2.51        5.44     17.25 o 
   5   2  15      154.10      137.83     23.56 o 
   6   2  15      883.25      796.52     33.63 o 
   7   2  15      142.39      134.31     24.68 o 
   8   2  15      119.00      105.01     27.37 o 
   9   2  15       24.91       15.10     33.18 o 
  10   2  15      152.23      192.02     42.40 o 
   1   3  15      144.97      165.20     15.95 o 
   2   3  15     1447.29     1350.88     28.94 o 
   3   3  15       13.68      -10.30     17.04 o 
   4   3  15      820.06      675.14     29.41 o 
   5   3  15       99.02      100.09     22.47 o 
   6   3  15       16.15      -23.74     23.74 o 
   7   3  15        1.62      -24.02     27.51 o 
   8   3  15      146.12      107.96     32.98 o 
   9   3  15      384.38      499.54     38.47 o 
   0   4  15     1006.75      791.18     34.76 o 
   1   4  15        6.95       11.61     14.99 o 
   2   4  15     2025.22     1975.46     51.71 o 
   3   4  15       30.49        8.96     19.58 o 
   4   4  15     1633.03     1579.08     41.71 o 
   5   4  15      103.29       70.09     22.71 o 
   6   4  15      537.54      560.15     35.66 o 
   7   4  15      135.97      125.77     32.12 o 
   8   4  15       62.03       44.51     34.90 o 
   9   4  15        1.72       17.42     39.67 o 
   1   5  15      131.58      108.16     17.00 o 
   2   5  15       87.76       66.11     18.90 o 
   3   5  15      120.67      109.74     22.14 o 
   4   5  15      557.19      585.48     30.86 o 
   5   5  15      212.42      196.84     26.36 o 
   6   5  15       15.97       -2.45     25.73 o 
   7   5  15        0.01      -30.39     30.39 o 
   8   5  15        6.31        9.06     35.60 o 
   9   5  15      133.50      162.98     42.45 o 
   0   6  15      184.04      177.36     29.81 o 
   1   6  15       21.60        1.55     19.67 o 
   2   6  15     1757.69     1745.88     38.54 o 
   3   6  15       17.67      -16.47     21.91 o 
   4   6  15       92.35       83.80     25.50 o 
   5   6  15        2.75       10.83     25.46 o 
   6   6  15     1032.57      949.06     51.10 o 
   7   6  15      216.17      218.01     36.59 o 
   8   6  15      879.49      893.63     50.64 o 
   1   7  15       55.43        8.15     24.18 o 
   2   7  15      529.47      522.42     37.35 o 
   3   7  15      354.40      344.52     29.45 o 
   4   7  15      484.96      469.61     32.67 o 
   5   7  15       42.38       42.29     28.20 o 
   6   7  15       14.80       27.60     30.68 o 
   7   7  15       31.61       12.65     38.59 o 
   0   8  15     3507.01     3648.50    102.02 o 
   1   8  15       46.30       33.48     28.02 o 
   2   8  15      210.33      239.72     35.26 o 
   3   8  15      300.51      247.93     42.45 o 
   4   8  15      159.64      205.87     47.17 o 
   5   8  15      290.16      277.41     35.95 o 
   6   8  15       15.51      -10.07     35.59 o 
   7   8  15        1.18       16.45     45.71 o 
   1   9  15      323.46      333.21     45.21 o 
   2   9  15        2.75      -17.53     39.16 o 
   3   9  15      216.44      205.36     47.78 o 
   4   9  15       15.36      -11.85     48.04 o 
   5   9  15       96.04      122.49     47.44 o 
   0  10  15      145.95      212.61     69.68 o 
   1  10  15      356.50      411.15     53.03 o 
   2  10  15       29.09       13.36     47.46 o 
   3  10  15       59.19       34.74     49.73 o 
   4  10  15      196.99      168.04     54.65 o 
   0   0  16      557.03      564.99     29.71 o 
   1   0  16     2679.96     2715.38     32.33 o 
   2   0  16     4108.98     4414.38     53.85 o 
   3   0  16       52.92       49.82     19.70 o 
   4   0  16     1727.64     1387.31     36.89 o 
   5   0  16       71.08       72.37     31.77 o 
   6   0  16        8.35       21.02     32.51 o 
   7   0  16      611.65      597.70     61.84 o 
   8   0  16        6.66       11.66     41.19 o 
   9   0  16      387.55      472.07     86.82 o 
  10   0  16      107.97      129.04     87.81 o 
   1   1  16       41.83       34.34      9.97 o 
   2   1  16      130.18      127.88     14.84 o 
   3   1  16      136.23      128.88     16.28 o 
   4   1  16       45.54       47.63     17.63 o 
   5   1  16        0.12      -17.96     17.96 o 
   6   1  16      154.66      135.28     22.00 o 
   7   1  16      145.69      111.20     27.79 o 
   8   1  16       42.87       14.51     29.15 o 
   9   1  16       33.26       12.81     33.94 o 
   0   2  16      639.94      509.75     21.20 o 
   1   2  16     1297.99     1288.34     23.22 o 
   2   2  16      231.85      221.80     16.90 o 
   4   2  16      169.84      183.69     19.04 o 
   5   2  16      175.15      148.35     21.37 o 
   6   2  16      550.90      585.90     28.97 o 
   7   2  16      589.78      594.94     31.54 o 
   8   2  16      138.54      147.18     31.64 o 
   9   2  16      319.92      308.31     39.28 o 
   1   3  16       22.27       -3.25     14.65 o 
   2   3  16      120.88       99.01     18.47 o 
   3   3  16      665.11      615.45     27.59 o 
   4   3  16      454.45      444.19     27.05 o 
   5   3  16      222.78      217.11     24.36 o 
   6   3  16       75.49       88.00     26.49 o 
   7   3  16      134.41      129.84     29.86 o 
   8   3  16        5.72       28.12     32.19 o 
   9   3  16        4.77      -23.79     34.88 o 
   0   4  16      648.18      675.39     35.04 o 
   1   4  16     1420.48     1289.16     25.74 o 
   2   4  16     2219.42     2302.52     61.94 o 
   3   4  16       89.00       64.20     21.53 o 
   4   4  16       60.97       58.18     23.36 o 
   5   4  16        1.03       -0.24     22.09 o 
   6   4  16       26.19       18.04     27.67 o 
   7   4  16      178.96      204.68     33.57 o 
   8   4  16        2.90       -8.17     35.67 o 
   9   4  16      225.74      258.06     43.39 o 
   1   5  16     1621.16     1726.27     40.00 o 
   2   5  16        0.05       -4.76     19.03 o 
   3   5  16      119.36      127.16     32.17 o 
   4   5  16     2759.82     2873.65     46.56 o 
   5   5  16      376.01      424.47     29.83 o 
   6   5  16      458.23      484.48     33.81 o 
   7   5  16       64.64       47.78     33.30 o 
   8   5  16      104.14       98.70     37.08 o 
   0   6  16        9.92        5.10     28.40 o 
   1   6  16      511.89      451.45     26.53 o 
   2   6  16      353.18      462.78     33.08 o 
   3   6  16      649.74      593.91     31.53 o 
   4   6  16      130.66      128.36     27.19 o 
   5   6  16       57.11       55.20     26.56 o 
   6   6  16      231.78      252.64     32.64 o 
   7   6  16       30.52        6.88     34.02 o 
   8   6  16       38.93       99.35     40.66 o 
   1   7  16       80.68       55.39     26.20 o 
   2   7  16      471.08      533.98     39.29 o 
   3   7  16      353.88      415.46     40.10 o 
   4   7  16      977.14      902.29     38.94 o 
   5   7  16      573.07      587.05     36.88 o 
   6   7  16      310.09      362.76     36.26 o 
   7   7  16       43.88       16.40     39.37 o 
   0   8  16        2.67        0.00     39.64 o 
   1   8  16       87.04       56.13     29.43 o 
   2   8  16     1339.00     1251.31     51.01 o 
   3   8  16      572.54      627.07     50.88 o 
   4   8  16       93.62       93.54     44.97 o 
   5   8  16        0.01       -6.95     41.96 o 
   6   8  16        6.74       -8.68     36.46 o 
   1   9  16      453.46      497.63     49.99 o 
   2   9  16      268.76      284.17     46.22 o 
   3   9  16      762.36      811.77     58.36 o 
   4   9  16       28.91       41.21     48.98 o 
   5   9  16      440.17      550.89     56.45 o 
   0  10  16      257.11      263.41     73.40 o 
   1  10  16      234.64      204.47     50.27 o 
   2  10  16        9.68        1.28     48.60 o 
   3  10  16      158.61      155.05     54.10 o 
   1   1  17       65.55       48.68     10.95 o 
   2   1  17     2308.07     2362.58     30.14 o 
   3   1  17     3288.04     3485.33     52.45 o 
   4   1  17      340.30      330.37     22.73 o 
   5   1  17      703.14      631.67     27.21 o 
   6   1  17      360.72      354.22     30.35 o 
   7   1  17        5.14      -24.83     26.36 o 
   8   1  17      115.33       62.80     31.59 o 
   9   1  17      283.78      289.56     39.01 o 
   0   2  17      563.61      480.21     22.50 o 
   1   2  17       73.62       79.22     13.42 o 
   2   2  17      833.65      741.35     23.57 o 
   3   2  17      328.68      294.37     20.25 o 
   4   2  17        4.33       -8.89     18.37 o 
   5   2  17      251.50      198.03     22.86 o 
   6   2  17      435.68      427.48     30.01 o 
   7   2  17      788.99      671.35     43.69 o 
   8   2  17      310.10      350.00     36.34 o 
   9   2  17       76.42       71.61     36.13 o 
   1   3  17       11.03        0.08     13.39 o 
   2   3  17       11.32      -10.92     17.34 o 
   3   3  17       69.78       46.78     20.79 o 
   4   3  17      715.83      748.61     31.92 o 
   5   3  17     1071.28     1056.03     36.09 o 
   6   3  17      368.28      335.71     31.36 o 
   7   3  17       73.39       43.83     29.94 o 
   8   3  17        1.17       -7.27     31.96 o 
   9   3  17      265.37      266.14     41.67 o 
   0   4  17      156.60      185.66     29.39 o 
   1   4  17       23.61       24.21     16.50 o 
   2   4  17       82.77       63.65     20.13 o 
   3   4  17       75.79       23.16     21.18 o 
   4   4  17      475.65      481.63     29.53 o 
   5   4  17     1335.30     1224.34     36.20 o 
   6   4  17       23.71       24.38     28.65 o 
   7   4  17      407.45      367.99     36.66 o 
   8   4  17      297.33      315.86     39.81 o 
   9   4  17       25.86       28.46     48.52 o 
   1   5  17     2146.84     2081.14     46.75 o 
   2   5  17       27.77       43.24     20.37 o 
   3   5  17        1.54        1.90     21.53 o 
   4   5  17      406.43      396.78     30.09 o 
   5   5  17       46.31       43.53     25.21 o 
   6   5  17      125.04       78.62     30.40 o 
   7   5  17        2.32      -21.27     33.17 o 
   8   5  17       16.66       -2.97     38.02 o 
   0   6  17      585.06      583.79     39.85 o 
   1   6  17       23.96        7.86     21.82 o 
   2   6  17      521.27      519.01     34.56 o 
   3   6  17      409.49      343.10     35.01 o 
   4   6  17      395.16      421.64     31.65 o 
   5   6  17      236.97      219.78     29.34 o 
   6   6  17        9.52       -4.57     32.04 o 
   7   6  17      678.20      747.12     45.52 o 
   8   6  17       25.26       71.64     48.25 o 
   1   7  17       16.87        6.63     26.56 o 
   2   7  17      642.94      669.15     37.94 o 
   3   7  17     1031.15     1061.56     47.90 o 
   4   7  17        2.01       19.17     37.67 o 
   5   7  17       52.01       64.01     29.84 o 
   6   7  17      145.19      118.25     33.89 o 
   7   7  17      105.88      110.68     41.16 o 
   0   8  17      668.43      692.35     54.52 o 
   1   8  17      110.85       97.69     31.50 o 
   2   8  17      362.91      388.77     39.86 o 
   3   8  17       23.93       50.67     41.50 o 
   4   8  17       27.51       31.27     44.20 o 
   5   8  17      344.96      396.02     50.61 o 
   6   8  17      136.52      187.83     49.31 o 
   1   9  17        4.82      -25.29     41.36 o 
   2   9  17       44.91       93.68     43.93 o 
   3   9  17        0.07      -31.80     46.45 o 
   4   9  17      322.93      349.37     56.98 o 
   5   9  17       52.18       57.13     67.56 o 
   0  10  17      193.13      172.10     73.78 o 
   1  10  17      533.73      641.11     60.67 o 
   2  10  17       34.86       63.08     51.37 o 
   0   0  18     5158.50     5371.12    125.10 o 
   1   0  18      993.39      966.11     26.77 o 
   2   0  18     2831.52     2734.87     55.83 o 
   3   0  18       31.92       72.02     34.24 o 
   4   0  18        4.51      -30.21     30.21 o 
   5   0  18       56.91       43.29     31.64 o 
   6   0  18      402.42      485.20     45.45 o 
   7   0  18      259.02      284.48     45.48 o 
   8   0  18      963.95     1043.60     80.54 o 
   9   0  18       91.10       32.92     51.67 o 
   1   1  18       83.92       84.56     13.22 o 
   2   1  18        0.27       -5.64     15.61 o 
   3   1  18       22.51       18.57     19.52 o 
   4   1  18      103.73       86.17     20.32 o 
   5   1  18        9.18       18.62     23.09 o 
   6   1  18        3.82       -4.92     25.15 o 
   7   1  18      182.09      182.63     31.61 o 
   8   1  18        0.02        2.00     31.62 o 
   9   1  18       73.31       51.66     37.16 o 
   0   2  18    16998.54    20402.67    115.70 o 
   1   2  18       91.57       73.53     14.25 o 
   2   2  18     3151.02     3173.47     42.40 o 
   3   2  18      454.38      470.63     23.76 o 
   4   2  18     1256.22     1061.00     30.43 o 
   5   2  18        5.13      -14.71     20.77 o 
   6   2  18        0.19       -0.32     25.08 o 
   7   2  18       74.74       73.25     28.72 o 
   8   2  18      326.33      349.11     37.28 o 
   9   2  18       43.72       -1.86     36.20 o 
   1   3  18      131.75       92.54     15.84 o 
   2   3  18     1340.11     1443.59     40.93 o 
   3   3  18      334.11      342.21     25.78 o 
   4   3  18        0.10       -1.53     24.60 o 
   5   3  18       21.52       -6.28     25.16 o 
   6   3  18      590.54      620.28     53.61 o 
   7   3  18      155.12      123.34     28.45 o 
   8   3  18        6.85        5.45     33.57 o 
   9   3  18        0.24       -6.50     37.48 o 
   0   4  18      948.04      751.16     39.31 o 
   1   4  18      698.07      706.76     27.92 o 
   2   4  18     2074.68     1928.95     47.73 o 
   3   4  18      461.14      466.88     27.87 o 
   4   4  18        5.46        7.32     24.03 o 
   5   4  18        0.06       11.79     26.46 o 
   6   4  18      492.86      506.54     36.69 o 
   7   4  18       64.06       52.34     33.91 o 
   8   4  18      519.68      538.21     51.30 o 
   1   5  18      218.36      183.52     23.94 o 
   2   5  18      893.16      899.84     46.10 o 
   3   5  18       16.27        3.31     22.28 o 
   4   5  18      859.84      837.71     36.48 o 
   5   5  18        2.24      -13.32     27.04 o 
   6   5  18      328.40      323.93     35.31 o 
   7   5  18      334.39      384.79     40.21 o 
   8   5  18      119.85       78.62     40.18 o 
   0   6  18        2.67        6.54     31.39 o 
   1   6  18       16.68       15.31     22.84 o 
   2   6  18      620.17      624.23     37.53 o 
   3   6  18      493.66      555.69     38.80 o 
   4   6  18        1.06       -6.95     33.10 o 
   5   6  18       41.30       18.30     28.06 o 
   6   6  18      195.26      225.25     36.78 o 
   7   6  18       26.04      -23.02     36.69 o 
   1   7  18        7.77      -11.27     27.50 o 
   2   7  18      141.79      161.86     31.62 o 
   3   7  18      286.40      352.98     41.09 o 
   4   7  18     1492.52     1612.27     57.55 o 
   5   7  18      158.50      159.00     40.82 o 
   6   7  18      210.18      253.81     39.42 o 
   0   8  18        3.33       34.18     43.46 o 
   1   8  18        6.45      -29.94     29.94 o 
   2   8  18       25.13       27.13     35.72 o 
   3   8  18      232.56      195.38     45.79 o 
   4   8  18       23.62       19.22     45.83 o 
   5   8  18       33.73       20.70     45.11 o 
   1   9  18       83.07       15.35     43.66 o 
   2   9  18      152.58      151.65     47.24 o 
   3   9  18        5.16      -47.32     47.32 o 
   4   9  18      222.05      308.77     58.98 o 
   0  10  18      244.08      197.72     76.31 o 
   1  10  18      113.16      138.24     53.40 o 
   1   1  19     1235.53     1130.26     22.16 o 
   2   1  19      652.76      645.66     27.21 o 
   3   1  19      964.81     1058.47     31.49 o 
   4   1  19      481.12      467.69     29.19 o 
   5   1  19     1280.34     1187.08     37.87 o 
   6   1  19       32.50       -6.79     25.76 o 
   7   1  19      396.61      406.51     35.74 o 
   8   1  19      132.19      136.35     34.93 o 
   9   1  19      222.80      195.77     41.04 o 
   0   2  19     2830.42     3384.27    123.91 o 
   1   2  19      208.76      211.08     17.08 o 
   2   2  19      780.60      734.90     25.21 o 
   3   2  19      801.98      785.44     33.14 o 
   4   2  19      117.26       89.77     21.53 o 
   5   2  19       76.82       39.12     22.95 o 
   6   2  19       25.64       19.65     27.17 o 
   7   2  19        6.45       23.28     29.54 o 
   8   2  19       88.75       65.47     34.64 o 
   9   2  19      153.04      132.29     39.73 o 
   1   3  19       24.50       23.80     16.87 o 
   2   3  19      994.38      970.80     26.97 o 
   3   3  19     3438.59     3897.82     70.51 o 
   4   3  19       12.84        3.48     22.20 o 
   5   3  19      289.75      273.40     26.47 o 
   6   3  19       54.23       52.37     24.68 o 
   7   3  19      193.36      171.06     33.19 o 
   8   3  19        0.85        6.56     34.38 o 
   0   4  19      599.36      533.18     37.56 o 
   1   4  19       47.88       12.97     20.90 o 
   2   4  19      329.91      368.76     29.25 o 
   3   4  19        8.36       -2.66     21.85 o 
   4   4  19      139.37      106.17     29.43 o 
   5   4  19      560.03      465.32     34.67 o 
   6   4  19      350.33      373.86     36.73 o 
   7   4  19      394.26      393.95     39.43 o 
   8   4  19      189.63      182.09     40.10 o 
   1   5  19      632.31      738.56     31.09 o 
   2   5  19      250.53      281.89     29.73 o 
   3   5  19      270.04      289.76     34.47 o 
   4   5  19       11.54       -9.15     26.11 o 
   5   5  19      709.73      749.36     39.18 o 
   6   5  19       75.91       49.98     32.64 o 
   7   5  19       88.43       69.50     35.62 o 
   0   6  19      738.93      644.81     49.75 o 
   1   6  19      269.18      266.82     27.51 o 
   2   6  19        2.84       -3.05     26.30 o 
   3   6  19      327.54      276.39     35.85 o 
   4   6  19       11.61       -8.10     34.42 o 
   5   6  19        4.46      -22.73     37.69 o 
   6   6  19        7.07        5.16     34.68 o 
   7   6  19      805.78      864.45     49.68 o 
   1   7  19        0.44        4.32     28.13 o 
   2   7  19       27.39       -0.69     30.85 o 
   3   7  19       69.81       56.92     38.42 o 
   4   7  19        4.75       27.54     40.18 o 
   5   7  19      644.53      705.64     50.79 o 
   6   7  19        0.01        7.60     47.95 o 
   0   8  19       29.00       19.75     45.58 o 
   1   8  19      349.07      389.57     38.48 o 
   2   8  19      141.36      157.96     39.19 o 
   3   8  19        6.39      -12.78     44.65 o 
   4   8  19      276.82      342.05     53.83 o 
   5   8  19      197.29      243.64     50.18 o 
   1   9  19       38.39        4.31     45.17 o 
   2   9  19        0.39        1.34     45.84 o 
   3   9  19        6.52      -18.44     52.20 o 
   0   0  20     5095.25     5005.93    140.72 o 
   1   0  20     5222.90     5634.54     89.74 o 
   2   0  20     5197.58     5543.46    111.57 o 
   3   0  20       73.34       64.86     33.11 o 
   4   0  20       35.72       19.93     33.17 o 
   6   0  20       40.31       37.60     40.45 o 
   7   0  20      358.74      372.21     51.92 o 
   8   0  20      135.26      145.47     52.03 o 
   1   1  20     3214.31     3398.95     39.21 o 
   2   1  20      197.30      179.10     20.96 o 
   3   1  20       88.39       50.98     22.20 o 
   4   1  20      693.01      665.53     32.20 o 
   5   1  20       48.25       22.58     25.37 o 
   6   1  20       29.62       10.89     27.86 o 
   7   1  20       60.65       29.87     30.50 o 
   8   1  20       25.01       31.26     34.03 o 
   0   2  20     2605.66     2535.09    148.66 o 
   1   2  20     2012.60     2005.51     28.97 o 
   2   2  20        8.13       11.95     19.10 o 
   3   2  20      485.32      411.63     27.43 o 
   4   2  20       13.29        2.23     21.87 o 
   5   2  20        3.07        1.49     25.62 o 
   6   2  20      484.39      586.81     36.82 o 
   7   2  20       52.90       71.53     32.40 o 
   8   2  20     1089.58     1034.89     57.26 o 
   1   3  20     1980.15     1851.13     43.23 o 
   2   3  20      396.83      361.73     22.52 o 
   3   3  20        0.02        7.10     22.60 o 
   4   3  20      166.81      131.31     25.83 o 
   5   3  20      304.03      309.64     28.29 o 
   6   3  20      343.01      348.82     34.30 o 
   7   3  20       58.60       14.18     32.71 o 
   8   3  20        1.95       11.44     36.00 o 
   0   4  20      405.64      460.22     38.00 o 
   1   4  20      230.01      235.65     24.73 o 
   2   4  20      319.18      382.94     30.65 o 
   3   4  20      677.51      608.49     45.00 o 
   4   4  20       11.16       13.67     29.55 o 
   5   4  20       62.34       65.33     29.89 o 
   6   4  20       22.26       11.06     31.93 o 
   7   4  20       32.98       20.18     34.25 o 
   8   4  20      218.61      248.81     41.09 o 
   1   5  20      106.57      117.15     24.97 o 
   2   5  20     1012.33     1022.09     37.86 o 
   3   5  20      329.47      396.81     35.46 o 
   4   5  20       30.58        8.79     36.80 o 
   5   5  20       96.34      104.56     32.22 o 
   6   5  20       99.59       65.61     34.69 o 
   7   5  20      137.55      194.72     39.44 o 
   0   6  20        0.35        8.70     35.40 o 
   1   6  20      116.37      114.18     28.13 o 
   2   6  20       11.93        2.63     27.68 o 
   3   6  20      256.88      312.90     38.30 o 
   4   6  20      349.40      376.60     42.28 o 
   5   6  20        0.69       -7.83     40.09 o 
   6   6  20      177.01      136.74     45.49 o 
   1   7  20       25.25      -18.65     29.49 o 
   2   7  20       74.29       39.87     32.72 o 
   3   7  20      356.98      363.73     45.06 o 
   4   7  20      234.13      184.18     44.79 o 
   5   7  20        4.32       11.09     46.73 o 
   6   7  20       94.40      140.45     52.32 o 
   0   8  20       97.98       62.63     48.66 o 
   1   8  20       92.53       46.70     34.51 o 
   2   8  20      112.81       98.79     40.01 o 
   3   8  20       58.17       51.02     41.26 o 
   4   8  20       49.80       15.84     50.33 o 
   1   9  20       13.23        8.49     47.15 o 
   2   9  20      121.16      193.57     50.78 o 
   3   9  20      115.53       54.24     90.47 o 
   1   1  21      456.19      506.99     25.05 o 
   2   1  21      496.09      507.94     24.20 o 
   3   1  21       37.05       21.69     23.66 o 
   4   1  21      657.16      656.06     33.76 o 
   5   1  21       17.40       49.19     27.07 o 
   6   1  21       28.49       25.96     29.03 o 
   7   1  21       30.26       -2.21     32.27 o 
   8   1  21       17.29      -11.00     35.67 o 
   0   2  21     1087.45     1069.73     59.42 o 
   1   2  21        6.62       32.59     20.32 o 
   2   2  21       93.06      111.04     20.29 o 
   3   2  21     1044.90      907.74     33.86 o 
   4   2  21        4.20       36.52     25.98 o 
   5   2  21      106.90       63.30     28.55 o 
   6   2  21      210.53      220.25     33.76 o 
   7   2  21      125.89       88.09     34.29 o 
   8   2  21      227.37      245.21     41.12 o 
   1   3  21       21.19       19.08     21.47 o 
   2   3  21      786.13      738.81     31.11 o 
   3   3  21      693.33      757.72     32.47 o 
   4   3  21       33.85       35.47     26.55 o 
   5   3  21      344.89      358.68     33.28 o 
   6   3  21      747.52      793.07     40.77 o 
   7   3  21        3.37      -10.59     34.34 o 
   8   3  21        2.49      -23.85     37.73 o 
   0   4  21     2875.53     2890.84    117.59 o 
   1   4  21       10.69       17.38     23.30 o 
   2   4  21       19.11        3.47     24.44 o 
   3   4  21        1.37       38.01     27.43 o 
   4   4  21       30.23       27.49     26.95 o 
   5   4  21      146.78      159.49     29.11 o 
   6   4  21      132.33      100.94     33.29 o 
   7   4  21       26.77       41.05     34.89 o 
   1   5  21       32.87       28.46     25.59 o 
   2   5  21      188.10      197.20     28.48 o 
   3   5  21       77.32       59.92     36.75 o 
   4   5  21      402.38      447.56     65.58 o 
   5   5  21      549.87      622.96     52.18 o 
   6   5  21       49.96       41.09     35.99 o 
   7   5  21        0.22       -6.52     45.05 o 
   0   6  21      276.01      205.65     41.85 o 
   1   6  21      185.28      171.30     30.41 o 
   2   6  21        2.52       -3.13     29.38 o 
   3   6  21      127.42      147.74     37.16 o 
   4   6  21      251.40      275.98     49.48 o 
   5   6  21      124.49       57.87     42.92 o 
   6   6  21      163.56      122.51     48.74 o 
   1   7  21       84.42       57.16     30.73 o 
   2   7  21       33.95       48.56     34.97 o 
   3   7  21       72.05       96.11     42.81 o 
   4   7  21      145.07      129.78     52.70 o 
   5   7  21       46.49       17.37     49.03 o 
   0   8  21      382.12      392.11     58.22 o 
   1   8  21      244.69      253.88     38.53 o 
   2   8  21       61.54      113.09     42.18 o 
   3   8  21      211.53      205.81     45.68 o 
   4   8  21      106.43      108.28     54.51 o 
   1   9  21        6.42      -11.40     49.46 o 
   0   0  22     3326.49     3484.45    287.31 o 
   1   0  22      831.72      774.84     40.75 o 
   2   0  22     1832.03     1859.23     65.77 o 
   3   0  22      101.18      150.42     37.56 o 
   4   0  22      150.64      139.56     40.28 o 
   5   0  22        3.12      -12.90     38.30 o 
   6   0  22      570.50      413.14     52.28 o 
   7   0  22      765.55      771.66     65.21 o 
   8   0  22      414.52      494.40     65.36 o 
   1   1  22      230.61      199.91     23.11 o 
   2   1  22        5.21      -19.34     19.68 o 
   3   1  22      228.54      234.99     28.20 o 
   4   1  22      584.10      563.98     45.40 o 
   5   1  22      221.91      227.19     31.87 o 
   6   1  22       81.23       39.91     31.14 o 
   7   1  22      149.61      119.25     35.25 o 
   8   1  22       65.05       64.35     38.59 o 
   0   2  22      203.45      227.43     32.67 o 
   1   2  22      373.29      365.65     29.43 o 
   2   2  22      189.10      203.67     24.36 o 
   3   2  22       56.65       56.81     23.84 o 
   4   2  22      113.49       76.71     28.21 o 
   5   2  22      581.00      600.30     37.93 o 
   6   2  22       54.45       56.79     33.29 o 
   7   2  22      487.71      528.94     43.32 o 
   8   2  22       18.23        4.04     59.92 o 
   1   3  22       38.21       28.55     23.15 o 
   2   3  22       96.36       85.79     28.15 o 
   3   3  22     1071.02     1180.84     40.25 o 
   4   3  22      981.89      959.19     46.11 o 
   5   3  22       29.18       14.11     30.06 o 
   6   3  22       33.45       18.17     33.60 o 
   7   3  22      273.54      306.04     40.37 o 
   0   4  22       79.61      111.69     34.31 o 
   1   4  22      329.09      344.22     28.72 o 
   2   4  22     1021.92      960.72     39.42 o 
   3   4  22        5.14       -3.75     35.09 o 
   4   4  22      266.67      213.19     35.46 o 
   5   4  22      121.07      150.41     46.83 o 
   6   4  22       38.72       38.02     34.51 o 
   7   4  22      418.81      466.70     43.72 o 
   1   5  22      118.62      145.00     27.87 o 
   2   5  22       18.77       39.07     27.80 o 
   3   5  22      148.98      166.07     40.77 o 
   4   5  22       18.97       84.34     41.63 o 
   5   5  22     1244.47     1387.80     56.38 o 
   6   5  22       57.96       75.79     55.92 o 
   0   6  22       24.62       -5.38     43.40 o 
   1   6  22       26.49       31.56     30.33 o 
   2   6  22      254.32      261.08     34.59 o 
   3   6  22        0.34      -29.29     43.69 o 
   4   6  22       73.99      103.38     47.97 o 
   5   6  22        1.58        0.61     44.42 o 
   6   6  22       13.88       31.47     64.97 o 
   1   7  22      623.25      603.48     41.18 o 
   2   7  22       98.86       90.36     36.75 o 
   3   7  22      206.48      247.12     41.05 o 
   4   7  22        6.71      -10.39     51.65 o 
   0   8  22       20.14       19.28     52.55 o 
   1   8  22        6.83       23.94     37.16 o 
   2   8  22       30.36       12.69     42.37 o 
   3   8  22        2.46      -31.42     44.84 o 
   1   1  23      201.93      189.51     27.95 o 
   2   1  23      348.56      362.79     25.93 o 
   3   1  23      150.21      126.64     26.60 o 
   4   1  23      646.47      687.56     38.02 o 
   5   1  23        1.24       23.66     30.24 o 
   6   1  23      282.37      282.64     37.85 o 
   7   1  23      185.50      163.79     38.35 o 
   0   2  23     1164.16     1038.28     89.13 o 
   1   2  23      251.85      280.11     29.24 o 
   2   2  23      296.68      269.76     30.27 o 
   3   2  23       31.75       30.11     26.28 o 
   4   2  23      356.71      349.44     33.80 o 
   5   2  23       32.18       37.71     31.55 o 
   6   2  23       86.49       96.85     35.31 o 
   7   2  23       31.24       22.82     36.72 o 
   1   3  23      845.34      878.99     37.76 o 
   2   3  23      403.66      433.76     34.25 o 
   3   3  23      212.22      204.13     37.23 o 
   4   3  23      103.35      164.57     37.04 o 
   5   3  23       13.69       -7.01     33.08 o 
   6   3  23        0.06        3.66     35.48 o 
   7   3  23      121.77      147.07     40.68 o 
   0   4  23     1358.07     1230.46     93.27 o 
   1   4  23       34.29        4.41     25.96 o 
   2   4  23        6.20       13.57     30.85 o 
   3   4  23       49.83       59.69     37.76 o 
   4   4  23       17.84       11.62     32.89 o 
   5   4  23      192.79      162.24     41.81 o 
   6   4  23      122.21      151.91     57.02 o 
   1   5  23       35.06       33.94     28.46 o 
   2   5  23        3.72       14.38     32.85 o 
   3   5  23       81.43       98.01     41.98 o 
   4   5  23      518.71      553.95     87.07 o 
   5   5  23       47.03       18.05     35.82 o 
   6   5  23       37.34       74.89     45.86 o 
   0   6  23      377.66      497.62     56.04 o 
   1   6  23       19.73       25.82     30.79 o 
   2   6  23     1512.46     1620.20     61.07 o 
   3   6  23      191.14      144.39     41.06 o 
   4   6  23       26.51      -30.48     48.46 o 
   5   6  23       66.88       88.87     47.93 o 
   1   7  23      366.37      410.38     40.39 o 
   2   7  23       20.15        8.86     37.55 o 
   3   7  23        1.91        3.20     44.02 o 
   4   7  23       31.92        6.71     54.33 o 
   0   8  23      276.49      316.50     60.55 o 
   1   8  23        0.33       21.36     39.76 o 
   2   8  23      274.56      289.65     48.07 o 
   0   0  24      150.23      131.31     84.71 o 
   1   0  24        9.40      -35.25     49.77 o 
   2   0  24      450.00      425.23     40.31 o 
   3   0  24       13.35       -6.12     32.26 o 
   4   0  24      569.42      597.34     54.03 o 
   5   0  24     1435.06     1405.11     66.37 o 
   6   0  24      315.42      277.64     55.67 o 
   7   0  24      267.25      174.30     58.70 o 
   1   1  24        3.61       12.19     32.09 o 
   2   1  24       12.80        8.60     28.85 o 
   3   1  24       38.61        8.76     25.63 o 
   4   1  24        1.21       17.97     29.88 o 
   5   1  24      178.36      245.48     36.72 o 
   6   1  24        9.29        4.84     35.57 o 
   7   1  24        7.40       -0.56     38.11 o 
   0   2  24        0.30       45.47     45.54 o 
   1   2  24        5.62       19.17     27.34 o 
   2   2  24       45.74       51.82     30.97 o 
   3   2  24      230.89      242.24     39.06 o 
   4   2  24       44.73       52.80     31.44 o 
   5   2  24      767.27      715.89     42.62 o 
   6   2  24       14.62        7.84     35.81 o 
   7   2  24      671.00      818.70     50.91 o 
   1   3  24      208.23      245.68     32.12 o 
   2   3  24       46.17       27.09     31.08 o 
   3   3  24      274.51      313.49     42.96 o 
   4   3  24        5.18      -34.77     34.77 o 
   5   3  24      333.77      319.62     45.26 o 
   6   3  24        9.12      -36.86     36.86 o 
   0   4  24      130.22      121.84     39.66 o 
   1   4  24      197.58      174.89     33.97 o 
   2   4  24       28.31       23.08     32.56 o 
   3   4  24        5.05      -31.03     33.46 o 
   4   4  24        1.94       20.32     45.10 o 
   5   4  24        5.87       22.68     41.54 o 
   6   4  24      238.98      278.23     48.97 o 
   1   5  24       23.61       50.09     32.22 o 
   2   5  24        0.64       42.67     35.54 o 
   3   5  24      780.71      918.03     68.63 o 
   4   5  24      121.56      125.84     48.24 o 
   5   5  24      705.67      841.37     69.59 o 
   0   6  24      198.95      232.72     52.41 o 
   1   6  24      209.05      218.57     36.71 o 
   2   6  24       57.81       89.18     40.27 o 
   3   6  24      306.18      310.67     45.52 o 
   4   6  24        6.06       20.86     52.30 o 
   1   7  24       50.93       67.24     38.04 o 
   2   7  24        4.11      -30.18     44.58 o 
   3   7  24      443.48      518.16     55.21 o 
   1   1  25      311.63      300.47     37.66 o 
   2   1  25      165.80      128.82     37.50 o 
   3   1  25       47.69       49.98     31.35 o 
   4   1  25      774.24      818.67     42.52 o 
   5   1  25      497.42      584.52     43.21 o 
   6   1  25      295.50      292.12     42.16 o 
   0   2  25      398.41      450.96     62.34 o 
   1   2  25       48.40      -27.85     35.16 o 
   2   2  25      133.25      115.42     33.12 o 
   3   2  25      121.59       95.87     33.91 o 
   4   2  25        8.70        5.05     34.85 o 
   5   2  25       10.65       48.73     40.50 o 
   6   2  25       26.81       27.07     38.31 o 
   1   3  25       24.97       50.35     31.42 o 
   2   3  25      341.08      362.80     39.31 o 
   3   3  25      314.94      321.93     39.00 o 
   5   3  25      161.58      220.67     45.16 o 
   6   3  25        2.50       69.17     47.02 o 
   0   4  25      335.77      391.22     98.09 o 
   1   4  25      406.80      512.02     62.04 o 
   2   4  25      611.14      646.23     55.88 o 
   3   4  25      122.43       55.19     38.11 o 
   4   4  25      229.84      328.44     52.86 o 
   5   4  25        4.17       55.86     51.50 o 
   1   5  25       36.73       24.74     36.18 o 
   2   5  25       29.72       47.78     38.36 o 
   3   5  25      296.00      371.19     43.50 o 
   4   5  25      201.37      221.40     57.61 o 
   5   5  25      135.58       79.75     75.73 o 
   0   6  25        0.11       44.69     52.01 o 
   1   6  25      742.11      721.87     49.82 o 
   2   6  25      179.75      184.99     46.23 o 
   3   6  25       84.24       74.54     44.38 o 
   1   7  25       33.41      -12.63     40.79 o 
   2   7  25       41.08       54.88     48.77 o 
   0   0  26        1.08       84.71     87.12 o 
   1   0  26      376.95      385.22     64.89 o 
   2   0  26     1100.89     1048.40     96.43 o 
   3   0  26        5.43      -43.26     57.60 o 
   4   0  26       76.62      159.26     51.84 o 
   5   0  26       20.46       20.58     52.88 o 
   6   0  26      662.66      735.00     70.27 o 
   1   1  26        3.65      -13.50     40.11 o 
   2   1  26       27.04       37.75     38.73 o 
   3   1  26        6.01       12.45     33.16 o 
   4   1  26      166.16      144.44     43.12 o 
   5   1  26        0.39      -23.48     37.30 o 
   6   1  26       31.26        8.67     40.71 o 
   0   2  26        4.73       36.08     66.63 o 
   1   2  26      374.28      414.28     45.25 o 
   2   2  26        3.66      -26.24     39.60 o 
   3   2  26        9.32       -3.29     34.65 o 
   4   2  26      275.68      315.61     49.19 o 
   5   2  26       20.59      -17.67     43.48 o 
   6   2  26      649.51      738.95    143.53 o 
   1   3  26       12.00       16.91     41.89 o 
   2   3  26        1.26       27.06     36.83 o 
   3   3  26      155.81      157.87     39.23 o 
   4   3  26      309.71      396.74     61.68 o 
   5   3  26        0.03       -1.86     53.77 o 
   0   4  26      189.65      254.21     63.53 o 
   1   4  26      308.19      318.93     44.89 o 
   2   4  26        2.73       28.83     38.01 o 
   3   4  26      136.85      118.35     42.26 o 
   4   4  26       22.79       64.33     51.36 o 
   5   4  26        0.14        9.33     53.75 o 
   1   5  26      324.35      416.13     46.23 o 
   2   5  26      109.73      174.54     42.36 o 
   3   5  26        0.04       17.81     42.22 o 
   4   5  26      242.19      256.16     60.72 o 
   0   6  26      118.07       96.75     77.53 o 
   1   6  26       96.48      104.51     43.60 o 
   2   6  26        8.63      -16.86     45.80 o 
   1   1  27       34.03       -1.19     43.47 o 
   2   1  27       55.57       90.87     48.23 o 
   3   1  27     1461.82     1574.26     62.15 o 
   4   1  27        2.40       11.34     35.29 o 
   5   1  27      419.83      500.62     63.34 o 
   0   2  27        3.60       37.37     68.72 o 
   1   2  27        0.09       -3.91     46.35 o 
   2   2  27        7.05       -4.88     43.10 o 
   3   2  27       14.60       10.23     37.84 o 
   4   2  27       73.73       51.66     46.70 o 
   5   2  27        1.67        2.35     56.61 o 
   1   3  27      149.50      211.46     45.97 o 
   2   3  27        1.03       22.90     44.98 o 
   3   3  27      635.70      800.49     50.56 o 
   4   3  27       21.75        2.98     41.20 o 
   0   4  27       21.92       42.18     62.35 o 
   1   4  27      477.00      491.42     48.89 o 
   2   4  27       29.10       -5.99     42.00 o 
   3   4  27       50.44       74.11     44.10 o 
   4   4  27       92.63       86.64     45.72 o 
   1   5  27      321.48      332.10     51.63 o 
   2   5  27      151.35      207.70     45.06 o 
   3   5  27      110.23      112.96     50.93 o 
   0   6  27      123.10      112.52     82.12 o 
   0   0  28     2024.65     2288.99    153.75 o 
   1   0  28       36.11       93.87     81.08 o 
   2   0  28      164.66      105.57     77.73 o 
   3   0  28        3.93       70.64     68.18 o 
   4   0  28       60.70       95.77     66.78 o 
   1   1  28      213.10      250.12     52.81 o 
   2   1  28       46.08       60.58     49.16 o 
   3   1  28        4.19       21.81     49.39 o 
   4   1  28        9.14       36.72     47.73 o 
   0   2  28     1731.14     1857.01    103.35 o 
   1   2  28      105.33       67.63     51.16 o 
   2   2  28      447.24      493.05     60.56 o 
   3   2  28       42.81       24.27     46.74 o 
   4   2  28      144.45      113.72     41.22 o 
   1   3  28      199.16      238.77     54.39 o 
   2   3  28      161.06      148.94     50.51 o 
   3   3  28       25.26       70.05     49.71 o 
   4   3  28        7.10      -38.73     41.59 o 
   0   4  28       40.78      -22.12     68.04 o 
   1   4  28       12.04        6.27     49.79 o 
   2   4  28      145.00      173.49     61.68 o 
   3   4  28        7.18       10.86     46.21 o 
   1   5  28        1.37       23.84     50.57 o 
   1   1  29      171.92      110.34     55.57 o 
   2   1  29      363.64      355.69     57.45 o 
   3   1  29      123.64      159.75     55.78 o 
   0   2  29      490.10      528.36     89.36 o 
   1   2  29       19.98       -8.44     54.37 o 
   2   2  29      192.79      236.01     55.66 o 
   3   2  29        0.23      -46.22     54.89 o 
   1   3  29      122.98      204.27     60.67 o 
   2   3  29       90.70       89.69     58.62 o 
   0   4  29       20.23      -14.51     95.54 o 
   1   4  29       52.22       65.41     63.79 o 
   0   0  30     1161.75     1191.56    145.25 o 
   1   0  30       20.03        3.33     83.97 o 
   2   0  30      519.01      630.60    133.10 o 
   1   1  30       19.39       65.88     59.43 o 
   2   1  30       24.31       12.96     54.50 o 
   0   2  30      127.68       84.24     85.20 o 
   2   2  30       31.37        8.16     74.60 o 
                                                 
